# Supplementary material for: An amateur gut microbial configuration formed in giant panda for striving to digest cellulose in bamboo: Systematic evidence from intestinal digestive enzymes, functional genes and microbial structures
Source: Front Microbiol. 2022 Jul 26;13:926515. doi: 10.3389/fmicb.2022.926515 (PMC9363027; doi:10.3389/fmicb.2022.926515)
Supplement: Supplementary file 2 [file Table_1.XLSX]

## Sheet: anno_overview
#Query	Length	Domain	Kingdom	Phylum	Class	Order	Family	Genus	Species	KEGG_Gene	KO	KO_description	KEGG_Pathway	KEGG_Path_description	KEGG_Enzyme	KEGG_En_description	KEGG_Modules	KEGG_Mo_description	KEGG_Level1	KEGG_Level2	CAZY_Family	CAZY_Class	CAZY_Cl_description	CAZY_Fa_description
Megahit_Mix_k97_516299_gene_1	337	d__Bacteria	k__unclassified_d__Bacteria	p__Proteobacteria	c__Gammaproteobacteria	o__Enterobacteriales	f__Enterobacteriaceae	g__Cedecea	s__Cedecea_davisae	cnt:JT31_15490	K12340	outer membrane protein	ko01501;ko01503;ko02020;ko03070;ko04626;ko05133	beta-Lactam resistance;Cationic antimicrobial peptide (CAMP) resistance;Two-component system;Bacterial secretion system;Plant-pathogen interaction;Pertussis	-	-	M00325;M00326;M00339;M00571;M00575;M00646;M00647;M00696;M00697;M00709;M00720;M00821	alpha-Hemolysin/cyclolysin transport system;RTX toxin transport system;RaxAB-RaxC type I secretion system;AlgE-type Mannuronan C-5-Epimerase transport system;Pertussis pathogenicity signature 2, T1SS;Multidrug resistance, efflux pump AcrAD-TolC;Multidrug resistance, efflux pump AcrAB-TolC/SmeDEF;Multidrug resistance, efflux pump AcrEF-TolC;Multidrug resistance, efflux pump MdtEF-TolC;Macrolide re…	Human Diseases;Human Diseases;Environmental Information Processing;Environmental Information Processing;Organismal Systems;Human Diseases	Drug resistance: Antimicrobial;Drug resistance: Antimicrobial;Signal transduction;Membrane transport;Environmental adaptation;Infectious diseases: Bacterial	-	-	-	-
YS1_S60_k97_126998_gene_2	3111	d__Bacteria	k__unclassified_d__Bacteria	p__Proteobacteria	c__Gammaproteobacteria	o__Enterobacteriales	f__Enterobacteriaceae	g__Klebsiella	s__unclassified_g__Klebsiella	kvq:SP68_12525	K18142	multidrug efflux pump	-	-	-	-	M00696	Multidrug resistance, efflux pump AcrEF-TolC	-	-	-	-	-	-
YS2_S61_k97_488883_gene_1	680	d__Bacteria	k__unclassified_d__Bacteria	p__Proteobacteria	c__Gammaproteobacteria	o__Enterobacteriales	f__Enterobacteriaceae	g__Klebsiella	s__Klebsiella_cf._planticola_B43	kco:BWI95_09180	K10012	undecaprenyl-phosphate 4-deoxy-4-formamido-L-arabinose transferase [EC:2.4.2.53]	ko00520;ko01503	Amino sugar and nucleotide sugar metabolism;Cationic antimicrobial peptide (CAMP) resistance	2.4.2.53	undecaprenyl-phosphate 4-deoxy-4-formamido-L-arabinose transferase	M00721;M00761	Cationic antimicrobial peptide (CAMP) resistance, arnBCADTEF operon;Undecaprenylphosphate alpha-L-Ara4N biosynthesis, UDP-GlcA => undecaprenyl phosphate alpha-L-Ara4N	Metabolism;Human Diseases	Carbohydrate metabolism;Drug resistance: Antimicrobial	GT2	GT	Glycosyl Transferases	cellulose synthase (EC 2.4.1.12); chitin synthase (EC 2.4.1.16); dolichyl-phosphate beta-D-mannosyltransferase (EC 2.4.1.83); dolichyl-phosphate beta-glucosyltransferase (EC 2.4.1.117); N-acetylglucosaminyltransferase (EC 2.4.1.-); N-acetylgalactosaminyltransferase (EC 2.4.1.-); hyaluronan synthase (EC 2.4.1.212); chitin oligosaccharide synthase (EC 2.4.1.-); beta-1,3-glucan synthase (EC 2.4.1.34…
Megahit_Mix_k97_381072_gene_1	769	d__Bacteria	k__unclassified_d__Bacteria	p__Proteobacteria	c__Gammaproteobacteria	o__Enterobacteriales	f__Enterobacteriaceae	g__Klebsiella	s__Klebsiella_oxytoca	kom:HR38_14370	K05685	macrolide transport system ATP-binding/permease protein [EC:3.6.3.-]	ko02010	ABC transporters	-	-	M00709	Macrolide resistance, MacAB-TolC transporter	Environmental Information Processing	Membrane transport	-	-	-	-
Megahit_Mix_k97_49035_gene_1	366	d__Bacteria	k__unclassified_d__Bacteria	p__Proteobacteria	c__Gammaproteobacteria	o__Enterobacteriales	f__Enterobacteriaceae	g__Klebsiella	s__Klebsiella_pneumoniae	kpa:KPNJ1_00719	K12340	outer membrane protein	ko01501;ko01503;ko02020;ko03070;ko04626;ko05133	beta-Lactam resistance;Cationic antimicrobial peptide (CAMP) resistance;Two-component system;Bacterial secretion system;Plant-pathogen interaction;Pertussis	-	-	M00325;M00326;M00339;M00571;M00575;M00646;M00647;M00696;M00697;M00709;M00720;M00821	alpha-Hemolysin/cyclolysin transport system;RTX toxin transport system;RaxAB-RaxC type I secretion system;AlgE-type Mannuronan C-5-Epimerase transport system;Pertussis pathogenicity signature 2, T1SS;Multidrug resistance, efflux pump AcrAD-TolC;Multidrug resistance, efflux pump AcrAB-TolC/SmeDEF;Multidrug resistance, efflux pump AcrEF-TolC;Multidrug resistance, efflux pump MdtEF-TolC;Macrolide re…	Human Diseases;Human Diseases;Environmental Information Processing;Environmental Information Processing;Organismal Systems;Human Diseases	Drug resistance: Antimicrobial;Drug resistance: Antimicrobial;Signal transduction;Membrane transport;Environmental adaptation;Infectious diseases: Bacterial	-	-	-	-
YS2_S61_k97_486103_gene_1	404	d__Bacteria	k__unclassified_d__Bacteria	p__Proteobacteria	c__Gammaproteobacteria	o__Enterobacteriales	f__Enterobacteriaceae	g__Citrobacter	s__Citrobacter_freundii	cfd:CFNIH1_03550	K18142	multidrug efflux pump	-	-	-	-	M00696	Multidrug resistance, efflux pump AcrEF-TolC	-	-	-	-	-	-
Megahit_Mix_k97_399170_gene_1	421	d__Bacteria	k__unclassified_d__Bacteria	p__Proteobacteria	c__Gammaproteobacteria	o__Enterobacteriales	f__Enterobacteriaceae	g__Escherichia	s__Escherichia_coli	ebl:ECD_03124	K18142	multidrug efflux pump	-	-	-	-	M00696	Multidrug resistance, efflux pump AcrEF-TolC	-	-	-	-	-	-
YS1_S60_k97_9143_gene_2	984	d__Bacteria	k__unclassified_d__Bacteria	p__Proteobacteria	c__Gammaproteobacteria	o__Enterobacteriales	f__Enterobacteriaceae	g__unclassified_f__Enterobacteriaceae	s__unclassified_f__Enterobacteriaceae	kpk:A593_09435	K10012	undecaprenyl-phosphate 4-deoxy-4-formamido-L-arabinose transferase [EC:2.4.2.53]	ko00520;ko01503	Amino sugar and nucleotide sugar metabolism;Cationic antimicrobial peptide (CAMP) resistance	2.4.2.53	undecaprenyl-phosphate 4-deoxy-4-formamido-L-arabinose transferase	M00721;M00761	Cationic antimicrobial peptide (CAMP) resistance, arnBCADTEF operon;Undecaprenylphosphate alpha-L-Ara4N biosynthesis, UDP-GlcA => undecaprenyl phosphate alpha-L-Ara4N	Metabolism;Human Diseases	Carbohydrate metabolism;Drug resistance: Antimicrobial	GT2	GT	Glycosyl Transferases	cellulose synthase (EC 2.4.1.12); chitin synthase (EC 2.4.1.16); dolichyl-phosphate beta-D-mannosyltransferase (EC 2.4.1.83); dolichyl-phosphate beta-glucosyltransferase (EC 2.4.1.117); N-acetylglucosaminyltransferase (EC 2.4.1.-); N-acetylgalactosaminyltransferase (EC 2.4.1.-); hyaluronan synthase (EC 2.4.1.212); chitin oligosaccharide synthase (EC 2.4.1.-); beta-1,3-glucan synthase (EC 2.4.1.34…
YS2_S61_k97_306712_gene_1	362	d__Bacteria	k__unclassified_d__Bacteria	p__Proteobacteria	c__Gammaproteobacteria	o__Pseudomonadales	f__Pseudomonadaceae	g__Pseudomonas	s__Pseudomonas_putida	psec:CCOS191_2971	K18299	multidrug efflux pump	-	-	-	-	M00641	Multidrug resistance, efflux pump MexEF-OprN	-	-	-	-	-	-
YS2_S61_k97_633224_gene_1	537	d__Bacteria	k__unclassified_d__Bacteria	p__Proteobacteria	c__Gammaproteobacteria	o__Pseudomonadales	f__Pseudomonadaceae	g__Pseudomonas	s__Pseudomonas_putida	ppw:PputW619_0950	K02535	UDP-3-O-[3-hydroxymyristoyl] N-acetylglucosamine deacetylase [EC:3.5.1.108]	ko00540	Lipopolysaccharide biosynthesis	3.5.1.108	UDP-3-O-acyl-N-acetylglucosamine deacetylase	M00060	Lipopolysaccharide biosynthesis, KDO2-lipid A	Metabolism	Glycan biosynthesis and metabolism	CE11	CE	Carbohydrate Esterases	UDP-3-0-acyl N-acetylglucosamine deacetylase (EC 3.5.1.-).
YS2_S61_k97_311993_gene_1	610	d__Bacteria	k__unclassified_d__Bacteria	p__Proteobacteria	c__Gammaproteobacteria	o__Enterobacteriales	f__Enterobacteriaceae	g__Enterobacter	s__Enterobacter_massiliensis	kin:AB182_16680	K05685	macrolide transport system ATP-binding/permease protein [EC:3.6.3.-]	ko02010	ABC transporters	-	-	M00709	Macrolide resistance, MacAB-TolC transporter	Environmental Information Processing	Membrane transport	-	-	-	-
Megahit_Mix_k97_591899_gene_1	387	d__Bacteria	k__unclassified_d__Bacteria	p__Proteobacteria	c__Gammaproteobacteria	o__Enterobacteriales	f__Enterobacteriaceae	g__Klebsiella	s__Klebsiella_pneumoniae	kpc:KPNIH10_05940	K18138	multidrug efflux pump	ko01501;ko01503	beta-Lactam resistance;Cationic antimicrobial peptide (CAMP) resistance	-	-	M00647;M00699;M00718	Multidrug resistance, efflux pump AcrAB-TolC/SmeDEF;Multidrug resistance, efflux pump AmeABC;Multidrug resistance, efflux pump MexAB-OprM	Human Diseases;Human Diseases	Drug resistance: Antimicrobial;Drug resistance: Antimicrobial	-	-	-	-
Megahit_Mix_k97_176293_gene_1	300	d__Bacteria	k__unclassified_d__Bacteria	p__Proteobacteria	c__Gammaproteobacteria	o__Enterobacteriales	f__Enterobacteriaceae	g__Klebsiella	s__Klebsiella_oxytoca	koe:A225_5287	K18142	multidrug efflux pump	-	-	-	-	M00696	Multidrug resistance, efflux pump AcrEF-TolC	-	-	-	-	-	-
YS2_S61_k97_440645_gene_10	1017	d__Bacteria	k__unclassified_d__Bacteria	p__Proteobacteria	c__Gammaproteobacteria	o__Enterobacteriales	f__Enterobacteriaceae	g__Hafnia	s__Hafnia_alvei	opo:DSM2777_16855	K10012	undecaprenyl-phosphate 4-deoxy-4-formamido-L-arabinose transferase [EC:2.4.2.53]	ko00520;ko01503	Amino sugar and nucleotide sugar metabolism;Cationic antimicrobial peptide (CAMP) resistance	2.4.2.53	undecaprenyl-phosphate 4-deoxy-4-formamido-L-arabinose transferase	M00721;M00761	Cationic antimicrobial peptide (CAMP) resistance, arnBCADTEF operon;Undecaprenylphosphate alpha-L-Ara4N biosynthesis, UDP-GlcA => undecaprenyl phosphate alpha-L-Ara4N	Metabolism;Human Diseases	Carbohydrate metabolism;Drug resistance: Antimicrobial	GT2	GT	Glycosyl Transferases	cellulose synthase (EC 2.4.1.12); chitin synthase (EC 2.4.1.16); dolichyl-phosphate beta-D-mannosyltransferase (EC 2.4.1.83); dolichyl-phosphate beta-glucosyltransferase (EC 2.4.1.117); N-acetylglucosaminyltransferase (EC 2.4.1.-); N-acetylgalactosaminyltransferase (EC 2.4.1.-); hyaluronan synthase (EC 2.4.1.212); chitin oligosaccharide synthase (EC 2.4.1.-); beta-1,3-glucan synthase (EC 2.4.1.34…
YS2_S61_k97_152000_gene_1	1623	d__Bacteria	k__unclassified_d__Bacteria	p__Proteobacteria	c__Gammaproteobacteria	o__Enterobacteriales	f__Enterobacteriaceae	g__Cedecea	s__Cedecea_davisae	cnt:JT31_05305	K05685	macrolide transport system ATP-binding/permease protein [EC:3.6.3.-]	ko02010	ABC transporters	-	-	M00709	Macrolide resistance, MacAB-TolC transporter	Environmental Information Processing	Membrane transport	-	-	-	-
Megahit_Mix_k97_499965_gene_1	476	d__Bacteria	k__unclassified_d__Bacteria	p__Proteobacteria	c__Gammaproteobacteria	o__Enterobacteriales	f__Enterobacteriaceae	g__Cedecea	s__Cedecea_neteri	cnt:JT31_18145	K18138	multidrug efflux pump	ko01501;ko01503	beta-Lactam resistance;Cationic antimicrobial peptide (CAMP) resistance	-	-	M00647;M00699;M00718	Multidrug resistance, efflux pump AcrAB-TolC/SmeDEF;Multidrug resistance, efflux pump AmeABC;Multidrug resistance, efflux pump MexAB-OprM	Human Diseases;Human Diseases	Drug resistance: Antimicrobial;Drug resistance: Antimicrobial	-	-	-	-
YS2_S61_k97_442995_gene_1	343	d__Bacteria	k__unclassified_d__Bacteria	p__Proteobacteria	c__Gammaproteobacteria	o__Pseudomonadales	f__Pseudomonadaceae	g__Pseudomonas	s__Pseudomonas_fluorescens	psem:TO66_17090	K18299	multidrug efflux pump	-	-	-	-	M00641	Multidrug resistance, efflux pump MexEF-OprN	-	-	-	-	-	-
YS1_S60_k97_117212_gene_1	1311	d__Bacteria	k__unclassified_d__Bacteria	p__Proteobacteria	c__Gammaproteobacteria	o__Enterobacteriales	f__Enterobacteriaceae	g__Enterobacter	s__Enterobacter_cloacae	enx:NI40_020105	K18142	multidrug efflux pump	-	-	-	-	M00696	Multidrug resistance, efflux pump AcrEF-TolC	-	-	-	-	-	-
YS2_S61_k97_682398_gene_1	450	d__Bacteria	k__unclassified_d__Bacteria	p__Proteobacteria	c__Gammaproteobacteria	o__Enterobacteriales	f__Enterobacteriaceae	g__Kluyvera	s__Kluyvera_intermedia	kin:AB182_19555	K03585	membrane fusion protein, multidrug efflux system	ko01501;ko01503	beta-Lactam resistance;Cationic antimicrobial peptide (CAMP) resistance	-	-	M00646;M00647;M00699;M00718	Multidrug resistance, efflux pump AcrAD-TolC;Multidrug resistance, efflux pump AcrAB-TolC/SmeDEF;Multidrug resistance, efflux pump AmeABC;Multidrug resistance, efflux pump MexAB-OprM	Human Diseases;Human Diseases	Drug resistance: Antimicrobial;Drug resistance: Antimicrobial	-	-	-	-
Megahit_Mix_k97_639926_gene_1	739	d__Bacteria	k__unclassified_d__Bacteria	p__Proteobacteria	c__Gammaproteobacteria	o__Enterobacteriales	f__Enterobacteriaceae	g__Klebsiella	s__unclassified_g__Klebsiella	kva:Kvar_0426	K18142	multidrug efflux pump	-	-	-	-	M00696	Multidrug resistance, efflux pump AcrEF-TolC	-	-	-	-	-	-
YS3_S57_k97_318638_gene_1	532	d__Bacteria	k__unclassified_d__Bacteria	p__Proteobacteria	c__Gammaproteobacteria	o__Enterobacteriales	f__Enterobacteriaceae	g__Yokenella	s__Yokenella_regensburgei	eas:Entas_0974	K18138	multidrug efflux pump	ko01501;ko01503	beta-Lactam resistance;Cationic antimicrobial peptide (CAMP) resistance	-	-	M00647;M00699;M00718	Multidrug resistance, efflux pump AcrAB-TolC/SmeDEF;Multidrug resistance, efflux pump AmeABC;Multidrug resistance, efflux pump MexAB-OprM	Human Diseases;Human Diseases	Drug resistance: Antimicrobial;Drug resistance: Antimicrobial	-	-	-	-
YS2_S61_k97_894848_gene_1	888	d__Bacteria	k__unclassified_d__Bacteria	p__Proteobacteria	c__Gammaproteobacteria	o__Enterobacteriales	f__Enterobacteriaceae	g__Citrobacter	s__Citrobacter_freundii	cfd:CFNIH1_00110	K18899	multidrug efflux pump	-	-	-	-	M00697	Multidrug resistance, efflux pump MdtEF-TolC	-	-	-	-	-	-
BS3_S59_k97_119433_gene_2	309	d__Bacteria	k__unclassified_d__Bacteria	p__Proteobacteria	c__Gammaproteobacteria	o__Enterobacteriales	f__Enterobacteriaceae	g__Escherichia	s__unclassified_g__Escherichia	eci:UTI89_C3708	K18142	multidrug efflux pump	-	-	-	-	M00696	Multidrug resistance, efflux pump AcrEF-TolC	-	-	-	-	-	-
YS2_S61_k97_295482_gene_1	830	d__Bacteria	k__unclassified_d__Bacteria	p__Proteobacteria	c__Gammaproteobacteria	o__Enterobacteriales	f__Enterobacteriaceae	g__Enterobacter	s__Enterobacter_cloacae	enx:NI40_004845	K18138	multidrug efflux pump	ko01501;ko01503	beta-Lactam resistance;Cationic antimicrobial peptide (CAMP) resistance	-	-	M00647;M00699;M00718	Multidrug resistance, efflux pump AcrAB-TolC/SmeDEF;Multidrug resistance, efflux pump AmeABC;Multidrug resistance, efflux pump MexAB-OprM	Human Diseases;Human Diseases	Drug resistance: Antimicrobial;Drug resistance: Antimicrobial	-	-	-	-
BS1_S62_k97_109092_gene_1	431	d__Bacteria	k__unclassified_d__Bacteria	p__Proteobacteria	c__Gammaproteobacteria	o__Enterobacteriales	f__Enterobacteriaceae	g__Providencia	s__Providencia_alcalifaciens	pmr:PMI0131	K18138	multidrug efflux pump	ko01501;ko01503	beta-Lactam resistance;Cationic antimicrobial peptide (CAMP) resistance	-	-	M00647;M00699;M00718	Multidrug resistance, efflux pump AcrAB-TolC/SmeDEF;Multidrug resistance, efflux pump AmeABC;Multidrug resistance, efflux pump MexAB-OprM	Human Diseases;Human Diseases	Drug resistance: Antimicrobial;Drug resistance: Antimicrobial	-	-	-	-
Megahit_Mix_k97_211552_gene_1	650	d__Bacteria	k__unclassified_d__Bacteria	p__Proteobacteria	c__Gammaproteobacteria	o__Enterobacteriales	f__Enterobacteriaceae	g__Escherichia	s__Escherichia_coli	eci:UTI89_C0489	K18138	multidrug efflux pump	ko01501;ko01503	beta-Lactam resistance;Cationic antimicrobial peptide (CAMP) resistance	-	-	M00647;M00699;M00718	Multidrug resistance, efflux pump AcrAB-TolC/SmeDEF;Multidrug resistance, efflux pump AmeABC;Multidrug resistance, efflux pump MexAB-OprM	Human Diseases;Human Diseases	Drug resistance: Antimicrobial;Drug resistance: Antimicrobial	-	-	-	-
YS1_S60_k97_43502_gene_2	1358	d__Bacteria	k__unclassified_d__Bacteria	p__Proteobacteria	c__unclassified_p__Proteobacteria	o__unclassified_p__Proteobacteria	f__unclassified_p__Proteobacteria	g__unclassified_p__Proteobacteria	s__unclassified_p__Proteobacteria	ekf:KO11_07530	K12340	outer membrane protein	ko01501;ko01503;ko02020;ko03070;ko04626;ko05133	beta-Lactam resistance;Cationic antimicrobial peptide (CAMP) resistance;Two-component system;Bacterial secretion system;Plant-pathogen interaction;Pertussis	-	-	M00325;M00326;M00339;M00571;M00575;M00646;M00647;M00696;M00697;M00709;M00720;M00821	alpha-Hemolysin/cyclolysin transport system;RTX toxin transport system;RaxAB-RaxC type I secretion system;AlgE-type Mannuronan C-5-Epimerase transport system;Pertussis pathogenicity signature 2, T1SS;Multidrug resistance, efflux pump AcrAD-TolC;Multidrug resistance, efflux pump AcrAB-TolC/SmeDEF;Multidrug resistance, efflux pump AcrEF-TolC;Multidrug resistance, efflux pump MdtEF-TolC;Macrolide re…	Human Diseases;Human Diseases;Environmental Information Processing;Environmental Information Processing;Organismal Systems;Human Diseases	Drug resistance: Antimicrobial;Drug resistance: Antimicrobial;Signal transduction;Membrane transport;Environmental adaptation;Infectious diseases: Bacterial	-	-	-	-
Megahit_Mix_k97_29493_gene_1	520	d__Bacteria	k__unclassified_d__Bacteria	p__Proteobacteria	c__Gammaproteobacteria	o__Pseudomonadales	f__Pseudomonadaceae	g__Pseudomonas	s__Pseudomonas_brassicacearum	pba:PSEBR_a4615	K02535	UDP-3-O-[3-hydroxymyristoyl] N-acetylglucosamine deacetylase [EC:3.5.1.108]	ko00540	Lipopolysaccharide biosynthesis	3.5.1.108	UDP-3-O-acyl-N-acetylglucosamine deacetylase	M00060	Lipopolysaccharide biosynthesis, KDO2-lipid A	Metabolism	Glycan biosynthesis and metabolism	CE11	CE	Carbohydrate Esterases	UDP-3-0-acyl N-acetylglucosamine deacetylase (EC 3.5.1.-).
Megahit_Mix_k97_152500_gene_1	960	d__Bacteria	k__unclassified_d__Bacteria	p__Proteobacteria	c__Gammaproteobacteria	o__Enterobacteriales	f__Enterobacteriaceae	g__Leclercia	s__Leclercia_adecarboxylata	lax:APT61_03600	K12340	outer membrane protein	ko01501;ko01503;ko02020;ko03070;ko04626;ko05133	beta-Lactam resistance;Cationic antimicrobial peptide (CAMP) resistance;Two-component system;Bacterial secretion system;Plant-pathogen interaction;Pertussis	-	-	M00325;M00326;M00339;M00571;M00575;M00646;M00647;M00696;M00697;M00709;M00720;M00821	alpha-Hemolysin/cyclolysin transport system;RTX toxin transport system;RaxAB-RaxC type I secretion system;AlgE-type Mannuronan C-5-Epimerase transport system;Pertussis pathogenicity signature 2, T1SS;Multidrug resistance, efflux pump AcrAD-TolC;Multidrug resistance, efflux pump AcrAB-TolC/SmeDEF;Multidrug resistance, efflux pump AcrEF-TolC;Multidrug resistance, efflux pump MdtEF-TolC;Macrolide re…	Human Diseases;Human Diseases;Environmental Information Processing;Environmental Information Processing;Organismal Systems;Human Diseases	Drug resistance: Antimicrobial;Drug resistance: Antimicrobial;Signal transduction;Membrane transport;Environmental adaptation;Infectious diseases: Bacterial	-	-	-	-
YS3_S57_k97_310598_gene_1	1329	d__Bacteria	k__unclassified_d__Bacteria	p__Proteobacteria	c__Gammaproteobacteria	o__Enterobacteriales	f__Enterobacteriaceae	g__Enterobacter	s__unclassified_g__Enterobacter	enx:NI40_004845	K18138	multidrug efflux pump	ko01501;ko01503	beta-Lactam resistance;Cationic antimicrobial peptide (CAMP) resistance	-	-	M00647;M00699;M00718	Multidrug resistance, efflux pump AcrAB-TolC/SmeDEF;Multidrug resistance, efflux pump AmeABC;Multidrug resistance, efflux pump MexAB-OprM	Human Diseases;Human Diseases	Drug resistance: Antimicrobial;Drug resistance: Antimicrobial	-	-	-	-
YS3_S57_k97_221233_gene_1	309	d__Bacteria	k__unclassified_d__Bacteria	p__Proteobacteria	c__Gammaproteobacteria	o__Enterobacteriales	f__Enterobacteriaceae	g__Escherichia	s__Escherichia_coli	ecoj:P423_18300	K18142	multidrug efflux pump	-	-	-	-	M00696	Multidrug resistance, efflux pump AcrEF-TolC	-	-	-	-	-	-
YS2_S61_k97_17156_gene_9	981	d__Bacteria	k__unclassified_d__Bacteria	p__Proteobacteria	c__Gammaproteobacteria	o__Enterobacteriales	f__Enterobacteriaceae	g__Cedecea	s__Cedecea_davisae	cem:LH23_15420	K10012	undecaprenyl-phosphate 4-deoxy-4-formamido-L-arabinose transferase [EC:2.4.2.53]	ko00520;ko01503	Amino sugar and nucleotide sugar metabolism;Cationic antimicrobial peptide (CAMP) resistance	2.4.2.53	undecaprenyl-phosphate 4-deoxy-4-formamido-L-arabinose transferase	M00721;M00761	Cationic antimicrobial peptide (CAMP) resistance, arnBCADTEF operon;Undecaprenylphosphate alpha-L-Ara4N biosynthesis, UDP-GlcA => undecaprenyl phosphate alpha-L-Ara4N	Metabolism;Human Diseases	Carbohydrate metabolism;Drug resistance: Antimicrobial	GT2	GT	Glycosyl Transferases	cellulose synthase (EC 2.4.1.12); chitin synthase (EC 2.4.1.16); dolichyl-phosphate beta-D-mannosyltransferase (EC 2.4.1.83); dolichyl-phosphate beta-glucosyltransferase (EC 2.4.1.117); N-acetylglucosaminyltransferase (EC 2.4.1.-); N-acetylgalactosaminyltransferase (EC 2.4.1.-); hyaluronan synthase (EC 2.4.1.212); chitin oligosaccharide synthase (EC 2.4.1.-); beta-1,3-glucan synthase (EC 2.4.1.34…
Megahit_Mix_k97_304005_gene_1	716	d__Bacteria	k__unclassified_d__Bacteria	p__Proteobacteria	c__Gammaproteobacteria	o__Enterobacteriales	f__Enterobacteriaceae	g__Raoultella	s__Raoultella_ornithinolytica	ror:RORB6_22070	K12340	outer membrane protein	ko01501;ko01503;ko02020;ko03070;ko04626;ko05133	beta-Lactam resistance;Cationic antimicrobial peptide (CAMP) resistance;Two-component system;Bacterial secretion system;Plant-pathogen interaction;Pertussis	-	-	M00325;M00326;M00339;M00571;M00575;M00646;M00647;M00696;M00697;M00709;M00720;M00821	alpha-Hemolysin/cyclolysin transport system;RTX toxin transport system;RaxAB-RaxC type I secretion system;AlgE-type Mannuronan C-5-Epimerase transport system;Pertussis pathogenicity signature 2, T1SS;Multidrug resistance, efflux pump AcrAD-TolC;Multidrug resistance, efflux pump AcrAB-TolC/SmeDEF;Multidrug resistance, efflux pump AcrEF-TolC;Multidrug resistance, efflux pump MdtEF-TolC;Macrolide re…	Human Diseases;Human Diseases;Environmental Information Processing;Environmental Information Processing;Organismal Systems;Human Diseases	Drug resistance: Antimicrobial;Drug resistance: Antimicrobial;Signal transduction;Membrane transport;Environmental adaptation;Infectious diseases: Bacterial	-	-	-	-
Megahit_Mix_k97_368073_gene_1	679	d__Bacteria	k__unclassified_d__Bacteria	p__Proteobacteria	c__Gammaproteobacteria	o__Enterobacteriales	f__Enterobacteriaceae	g__Pantoea	s__Pantoea_ananatis	paq:PAGR_g3185	K18138	multidrug efflux pump	ko01501;ko01503	beta-Lactam resistance;Cationic antimicrobial peptide (CAMP) resistance	-	-	M00647;M00699;M00718	Multidrug resistance, efflux pump AcrAB-TolC/SmeDEF;Multidrug resistance, efflux pump AmeABC;Multidrug resistance, efflux pump MexAB-OprM	Human Diseases;Human Diseases	Drug resistance: Antimicrobial;Drug resistance: Antimicrobial	-	-	-	-
YS2_S61_k97_236121_gene_1	518	d__Bacteria	k__unclassified_d__Bacteria	p__Proteobacteria	c__Gammaproteobacteria	o__Pseudomonadales	f__Pseudomonadaceae	g__Pseudomonas	s__Pseudomonas_sp._URMO17WK12:I8	pput:L483_26810	K18138	multidrug efflux pump	ko01501;ko01503	beta-Lactam resistance;Cationic antimicrobial peptide (CAMP) resistance	-	-	M00647;M00699;M00718	Multidrug resistance, efflux pump AcrAB-TolC/SmeDEF;Multidrug resistance, efflux pump AmeABC;Multidrug resistance, efflux pump MexAB-OprM	Human Diseases;Human Diseases	Drug resistance: Antimicrobial;Drug resistance: Antimicrobial	-	-	-	-
YS2_S61_k97_388642_gene_1	433	d__Bacteria	k__unclassified_d__Bacteria	p__Proteobacteria	c__Gammaproteobacteria	o__Pseudomonadales	f__Pseudomonadaceae	g__Pseudomonas	s__Pseudomonas_marginalis	psk:U771_05940	K02535	UDP-3-O-[3-hydroxymyristoyl] N-acetylglucosamine deacetylase [EC:3.5.1.108]	ko00540	Lipopolysaccharide biosynthesis	3.5.1.108	UDP-3-O-acyl-N-acetylglucosamine deacetylase	M00060	Lipopolysaccharide biosynthesis, KDO2-lipid A	Metabolism	Glycan biosynthesis and metabolism	CE11	CE	Carbohydrate Esterases	UDP-3-0-acyl N-acetylglucosamine deacetylase (EC 3.5.1.-).
BS2_S58_k97_299423_gene_1	1378	d__Bacteria	k__unclassified_d__Bacteria	p__Proteobacteria	c__Gammaproteobacteria	o__Enterobacteriales	f__Enterobacteriaceae	g__Enterobacter	s__unclassified_g__Enterobacter	enx:NI40_004845	K18138	multidrug efflux pump	ko01501;ko01503	beta-Lactam resistance;Cationic antimicrobial peptide (CAMP) resistance	-	-	M00647;M00699;M00718	Multidrug resistance, efflux pump AcrAB-TolC/SmeDEF;Multidrug resistance, efflux pump AmeABC;Multidrug resistance, efflux pump MexAB-OprM	Human Diseases;Human Diseases	Drug resistance: Antimicrobial;Drug resistance: Antimicrobial	-	-	-	-
Megahit_Mix_k97_393632_gene_1	562	d__Bacteria	k__unclassified_d__Bacteria	p__Proteobacteria	c__Gammaproteobacteria	o__Pseudomonadales	f__Moraxellaceae	g__Acinetobacter	s__Acinetobacter_sp._BMW17	ajo:RZ95_00690	K02535	UDP-3-O-[3-hydroxymyristoyl] N-acetylglucosamine deacetylase [EC:3.5.1.108]	ko00540	Lipopolysaccharide biosynthesis	3.5.1.108	UDP-3-O-acyl-N-acetylglucosamine deacetylase	M00060	Lipopolysaccharide biosynthesis, KDO2-lipid A	Metabolism	Glycan biosynthesis and metabolism	CE11	CE	Carbohydrate Esterases	UDP-3-0-acyl N-acetylglucosamine deacetylase (EC 3.5.1.-).
Megahit_Mix_k97_525231_gene_1	424	d__Bacteria	k__unclassified_d__Bacteria	p__Proteobacteria	c__Betaproteobacteria	o__Burkholderiales	f__Burkholderiaceae	g__Ralstonia	s__Ralstonia_pickettii	rmn:TK49_21770	K18902	multidrug efflux pump	-	-	-	-	M00698	Multidrug resistance, efflux pump BpeEF-OprC	-	-	-	-	-	-
Megahit_Mix_k97_607966_gene_1	747	d__Bacteria	k__unclassified_d__Bacteria	p__Proteobacteria	c__Gammaproteobacteria	o__Enterobacteriales	f__Enterobacteriaceae	g__Enterobacter	s__Enterobacter_asburiae	ror:RORB6_13005	K18138	multidrug efflux pump	ko01501;ko01503	beta-Lactam resistance;Cationic antimicrobial peptide (CAMP) resistance	-	-	M00647;M00699;M00718	Multidrug resistance, efflux pump AcrAB-TolC/SmeDEF;Multidrug resistance, efflux pump AmeABC;Multidrug resistance, efflux pump MexAB-OprM	Human Diseases;Human Diseases	Drug resistance: Antimicrobial;Drug resistance: Antimicrobial	-	-	-	-
YS1_S60_k97_53979_gene_1	290	d__Bacteria	k__unclassified_d__Bacteria	p__Proteobacteria	c__Gammaproteobacteria	o__Enterobacteriales	f__Enterobacteriaceae	g__Shigella	s__Shigella_flexneri	ecos:EC958_4822	K18142	multidrug efflux pump	-	-	-	-	M00696	Multidrug resistance, efflux pump AcrEF-TolC	-	-	-	-	-	-
YS1_S60_k97_57537_gene_1	1079	d__Bacteria	k__unclassified_d__Bacteria	p__Proteobacteria	c__Gammaproteobacteria	o__Enterobacteriales	f__Enterobacteriaceae	g__unclassified_f__Enterobacteriaceae	s__unclassified_f__Enterobacteriaceae	kva:Kvar_0647	K12340	outer membrane protein	ko01501;ko01503;ko02020;ko03070;ko04626;ko05133	beta-Lactam resistance;Cationic antimicrobial peptide (CAMP) resistance;Two-component system;Bacterial secretion system;Plant-pathogen interaction;Pertussis	-	-	M00325;M00326;M00339;M00571;M00575;M00646;M00647;M00696;M00697;M00709;M00720;M00821	alpha-Hemolysin/cyclolysin transport system;RTX toxin transport system;RaxAB-RaxC type I secretion system;AlgE-type Mannuronan C-5-Epimerase transport system;Pertussis pathogenicity signature 2, T1SS;Multidrug resistance, efflux pump AcrAD-TolC;Multidrug resistance, efflux pump AcrAB-TolC/SmeDEF;Multidrug resistance, efflux pump AcrEF-TolC;Multidrug resistance, efflux pump MdtEF-TolC;Macrolide re…	Human Diseases;Human Diseases;Environmental Information Processing;Environmental Information Processing;Organismal Systems;Human Diseases	Drug resistance: Antimicrobial;Drug resistance: Antimicrobial;Signal transduction;Membrane transport;Environmental adaptation;Infectious diseases: Bacterial	-	-	-	-
Megahit_Mix_k97_3918_gene_3	418	d__Bacteria	k__unclassified_d__Bacteria	p__Proteobacteria	c__Gammaproteobacteria	o__Enterobacteriales	f__Enterobacteriaceae	g__Escherichia	s__Escherichia_coli	ecr:ECIAI1_3663	K18899	multidrug efflux pump	-	-	-	-	M00697	Multidrug resistance, efflux pump MdtEF-TolC	-	-	-	-	-	-
Megahit_Mix_k97_105941_gene_1	413	d__Bacteria	k__unclassified_d__Bacteria	p__Proteobacteria	c__Gammaproteobacteria	o__Enterobacteriales	f__Enterobacteriaceae	g__Klebsiella	s__Klebsiella_pneumoniae	kpa:KPNJ1_04246	K18138	multidrug efflux pump	ko01501;ko01503	beta-Lactam resistance;Cationic antimicrobial peptide (CAMP) resistance	-	-	M00647;M00699;M00718	Multidrug resistance, efflux pump AcrAB-TolC/SmeDEF;Multidrug resistance, efflux pump AmeABC;Multidrug resistance, efflux pump MexAB-OprM	Human Diseases;Human Diseases	Drug resistance: Antimicrobial;Drug resistance: Antimicrobial	-	-	-	-
YS2_S61_k97_943285_gene_1	522	d__Bacteria	k__unclassified_d__Bacteria	p__Proteobacteria	c__Gammaproteobacteria	o__Enterobacteriales	f__Enterobacteriaceae	g__Citrobacter	s__Citrobacter_amalonaticus	caf:AL524_20570	K18138	multidrug efflux pump	ko01501;ko01503	beta-Lactam resistance;Cationic antimicrobial peptide (CAMP) resistance	-	-	M00647;M00699;M00718	Multidrug resistance, efflux pump AcrAB-TolC/SmeDEF;Multidrug resistance, efflux pump AmeABC;Multidrug resistance, efflux pump MexAB-OprM	Human Diseases;Human Diseases	Drug resistance: Antimicrobial;Drug resistance: Antimicrobial	-	-	-	-
YS3_S57_k97_163637_gene_1	293	d__Bacteria	k__unclassified_d__Bacteria	p__Proteobacteria	c__Gammaproteobacteria	o__Enterobacteriales	f__Enterobacteriaceae	g__Escherichia	s__Escherichia_coli	ecg:E2348C_3755	K18898	membrane fusion protein, multidrug efflux system	-	-	-	-	M00697	Multidrug resistance, efflux pump MdtEF-TolC	-	-	-	-	-	-
Megahit_Mix_k97_51788_gene_1	574	d__Bacteria	k__unclassified_d__Bacteria	p__Proteobacteria	c__Gammaproteobacteria	o__Enterobacteriales	f__Enterobacteriaceae	g__Escherichia	s__Escherichia_coli	eck:EC55989_3680	K18142	multidrug efflux pump	-	-	-	-	M00696	Multidrug resistance, efflux pump AcrEF-TolC	-	-	-	-	-	-
YS2_S61_k97_200646_gene_1	312	d__Bacteria	k__unclassified_d__Bacteria	p__Proteobacteria	c__Gammaproteobacteria	o__Pseudomonadales	f__Pseudomonadaceae	g__Pseudomonas	s__Pseudomonas_fluorescens	pfo:Pfl01_4493	K18138	multidrug efflux pump	ko01501;ko01503	beta-Lactam resistance;Cationic antimicrobial peptide (CAMP) resistance	-	-	M00647;M00699;M00718	Multidrug resistance, efflux pump AcrAB-TolC/SmeDEF;Multidrug resistance, efflux pump AmeABC;Multidrug resistance, efflux pump MexAB-OprM	Human Diseases;Human Diseases	Drug resistance: Antimicrobial;Drug resistance: Antimicrobial	-	-	-	-
Megahit_Mix_k97_650656_gene_1	291	d__Bacteria	k__unclassified_d__Bacteria	p__Proteobacteria	c__Gammaproteobacteria	o__Enterobacteriales	f__Enterobacteriaceae	g__Escherichia	s__Escherichia_coli	ecoi:ECOPMV1_03349	K12340	outer membrane protein	ko01501;ko01503;ko02020;ko03070;ko04626;ko05133	beta-Lactam resistance;Cationic antimicrobial peptide (CAMP) resistance;Two-component system;Bacterial secretion system;Plant-pathogen interaction;Pertussis	-	-	M00325;M00326;M00339;M00571;M00575;M00646;M00647;M00696;M00697;M00709;M00720;M00821	alpha-Hemolysin/cyclolysin transport system;RTX toxin transport system;RaxAB-RaxC type I secretion system;AlgE-type Mannuronan C-5-Epimerase transport system;Pertussis pathogenicity signature 2, T1SS;Multidrug resistance, efflux pump AcrAD-TolC;Multidrug resistance, efflux pump AcrAB-TolC/SmeDEF;Multidrug resistance, efflux pump AcrEF-TolC;Multidrug resistance, efflux pump MdtEF-TolC;Macrolide re…	Human Diseases;Human Diseases;Environmental Information Processing;Environmental Information Processing;Organismal Systems;Human Diseases	Drug resistance: Antimicrobial;Drug resistance: Antimicrobial;Signal transduction;Membrane transport;Environmental adaptation;Infectious diseases: Bacterial	-	-	-	-
YS3_S57_k97_532864_gene_1	564	d__Bacteria	k__unclassified_d__Bacteria	p__Proteobacteria	c__Gammaproteobacteria	o__Enterobacteriales	f__Enterobacteriaceae	g__Yokenella	s__Yokenella_regensburgei	kle:AO703_17975	K12340	outer membrane protein	ko01501;ko01503;ko02020;ko03070;ko04626;ko05133	beta-Lactam resistance;Cationic antimicrobial peptide (CAMP) resistance;Two-component system;Bacterial secretion system;Plant-pathogen interaction;Pertussis	-	-	M00325;M00326;M00339;M00571;M00575;M00646;M00647;M00696;M00697;M00709;M00720;M00821	alpha-Hemolysin/cyclolysin transport system;RTX toxin transport system;RaxAB-RaxC type I secretion system;AlgE-type Mannuronan C-5-Epimerase transport system;Pertussis pathogenicity signature 2, T1SS;Multidrug resistance, efflux pump AcrAD-TolC;Multidrug resistance, efflux pump AcrAB-TolC/SmeDEF;Multidrug resistance, efflux pump AcrEF-TolC;Multidrug resistance, efflux pump MdtEF-TolC;Macrolide re…	Human Diseases;Human Diseases;Environmental Information Processing;Environmental Information Processing;Organismal Systems;Human Diseases	Drug resistance: Antimicrobial;Drug resistance: Antimicrobial;Signal transduction;Membrane transport;Environmental adaptation;Infectious diseases: Bacterial	-	-	-	-
Megahit_Mix_k97_229366_gene_1	458	d__Bacteria	k__unclassified_d__Bacteria	p__Proteobacteria	c__Gammaproteobacteria	o__Enterobacteriales	f__Enterobacteriaceae	g__Escherichia	s__Escherichia_coli	ecoa:APECO78_21360	K18899	multidrug efflux pump	-	-	-	-	M00697	Multidrug resistance, efflux pump MdtEF-TolC	-	-	-	-	-	-
Megahit_Mix_k97_321637_gene_1	804	d__Bacteria	k__unclassified_d__Bacteria	p__Proteobacteria	c__Gammaproteobacteria	o__Enterobacteriales	f__Enterobacteriaceae	g__Klebsiella	s__Klebsiella_oxytoca	koc:AB185_09620	K18142	multidrug efflux pump	-	-	-	-	M00696	Multidrug resistance, efflux pump AcrEF-TolC	-	-	-	-	-	-
BS2_S58_k97_364924_gene_2	332	d__Bacteria	k__unclassified_d__Bacteria	p__Proteobacteria	c__Gammaproteobacteria	o__Enterobacteriales	f__Enterobacteriaceae	g__Citrobacter	s__Citrobacter_werkmanii	cfd:CFNIH1_22835	K10012	undecaprenyl-phosphate 4-deoxy-4-formamido-L-arabinose transferase [EC:2.4.2.53]	ko00520;ko01503	Amino sugar and nucleotide sugar metabolism;Cationic antimicrobial peptide (CAMP) resistance	2.4.2.53	undecaprenyl-phosphate 4-deoxy-4-formamido-L-arabinose transferase	M00721;M00761	Cationic antimicrobial peptide (CAMP) resistance, arnBCADTEF operon;Undecaprenylphosphate alpha-L-Ara4N biosynthesis, UDP-GlcA => undecaprenyl phosphate alpha-L-Ara4N	Metabolism;Human Diseases	Carbohydrate metabolism;Drug resistance: Antimicrobial	GT2	GT	Glycosyl Transferases	cellulose synthase (EC 2.4.1.12); chitin synthase (EC 2.4.1.16); dolichyl-phosphate beta-D-mannosyltransferase (EC 2.4.1.83); dolichyl-phosphate beta-glucosyltransferase (EC 2.4.1.117); N-acetylglucosaminyltransferase (EC 2.4.1.-); N-acetylgalactosaminyltransferase (EC 2.4.1.-); hyaluronan synthase (EC 2.4.1.212); chitin oligosaccharide synthase (EC 2.4.1.-); beta-1,3-glucan synthase (EC 2.4.1.34…
YS3_S57_k97_148208_gene_2	483	d__Bacteria	k__unclassified_d__Bacteria	p__Firmicutes	c__Clostridia	o__Clostridiales	f__Clostridiaceae	g__Clostridium	s__Clostridium_disporicum	tur:AT726_03390	K00012	UDPglucose 6-dehydrogenase [EC:1.1.1.22]	ko00040;ko00053;ko00520	Pentose and glucuronate interconversions;Ascorbate and aldarate metabolism;Amino sugar and nucleotide sugar metabolism	1.1.1.22	UDP-glucose 6-dehydrogenase	M00014;M00129;M00361;M00362	Glucuronate pathway (uronate pathway);Ascorbate biosynthesis, animals, glucose-1P => ascorbate;Nucleotide sugar biosynthesis, eukaryotes;Nucleotide sugar biosynthesis, prokaryotes	Metabolism;Metabolism;Metabolism	Carbohydrate metabolism;Carbohydrate metabolism;Carbohydrate metabolism	GH4	GH	Glycoside Hydrolases	maltose-6-phosphate glucosidase (EC 3.2.1.122); alpha-glucosidase (EC 3.2.1.20); alpha-galactosidase (EC 3.2.1.22); 6-phospho-beta-glucosidase (EC 3.2.1.86); alpha-glucuronidase (EC 3.2.1.139); alpha-galacturonase (EC 3.2.1.67); palatinase (EC 3.2.1.-)
Megahit_Mix_k97_630962_gene_1	612	d__Bacteria	k__unclassified_d__Bacteria	p__Proteobacteria	c__Gammaproteobacteria	o__Enterobacteriales	f__Enterobacteriaceae	g__Escherichia	s__Escherichia_coli	ell:WFL_16140	K12340	outer membrane protein	ko01501;ko01503;ko02020;ko03070;ko04626;ko05133	beta-Lactam resistance;Cationic antimicrobial peptide (CAMP) resistance;Two-component system;Bacterial secretion system;Plant-pathogen interaction;Pertussis	-	-	M00325;M00326;M00339;M00571;M00575;M00646;M00647;M00696;M00697;M00709;M00720;M00821	alpha-Hemolysin/cyclolysin transport system;RTX toxin transport system;RaxAB-RaxC type I secretion system;AlgE-type Mannuronan C-5-Epimerase transport system;Pertussis pathogenicity signature 2, T1SS;Multidrug resistance, efflux pump AcrAD-TolC;Multidrug resistance, efflux pump AcrAB-TolC/SmeDEF;Multidrug resistance, efflux pump AcrEF-TolC;Multidrug resistance, efflux pump MdtEF-TolC;Macrolide re…	Human Diseases;Human Diseases;Environmental Information Processing;Environmental Information Processing;Organismal Systems;Human Diseases	Drug resistance: Antimicrobial;Drug resistance: Antimicrobial;Signal transduction;Membrane transport;Environmental adaptation;Infectious diseases: Bacterial	-	-	-	-
Megahit_Mix_k97_33174_gene_1	368	d__Bacteria	k__unclassified_d__Bacteria	p__Proteobacteria	c__Gammaproteobacteria	o__Enterobacteriales	f__Enterobacteriaceae	g__Klebsiella	s__Klebsiella_pneumoniae	kpne:KU54_020540	K18138	multidrug efflux pump	ko01501;ko01503	beta-Lactam resistance;Cationic antimicrobial peptide (CAMP) resistance	-	-	M00647;M00699;M00718	Multidrug resistance, efflux pump AcrAB-TolC/SmeDEF;Multidrug resistance, efflux pump AmeABC;Multidrug resistance, efflux pump MexAB-OprM	Human Diseases;Human Diseases	Drug resistance: Antimicrobial;Drug resistance: Antimicrobial	-	-	-	-
Megahit_Mix_k97_217186_gene_1	365	d__Bacteria	k__unclassified_d__Bacteria	p__Proteobacteria	c__Alphaproteobacteria	o__Rhodobacterales	f__Rhodobacteraceae	g__Sedimentitalea	s__Sedimentitalea_nanhaiensis	hoe:IMCC20628_03517	K18138	multidrug efflux pump	ko01501;ko01503	beta-Lactam resistance;Cationic antimicrobial peptide (CAMP) resistance	-	-	M00647;M00699;M00718	Multidrug resistance, efflux pump AcrAB-TolC/SmeDEF;Multidrug resistance, efflux pump AmeABC;Multidrug resistance, efflux pump MexAB-OprM	Human Diseases;Human Diseases	Drug resistance: Antimicrobial;Drug resistance: Antimicrobial	-	-	-	-
YS3_S57_k97_100467_gene_1	425	d__Bacteria	k__unclassified_d__Bacteria	p__Firmicutes	c__Clostridia	o__Clostridiales	f__Clostridiaceae	g__Clostridium	s__Clostridium_sp._JCC	tur:AT726_03390	K00012	UDPglucose 6-dehydrogenase [EC:1.1.1.22]	ko00040;ko00053;ko00520	Pentose and glucuronate interconversions;Ascorbate and aldarate metabolism;Amino sugar and nucleotide sugar metabolism	1.1.1.22	UDP-glucose 6-dehydrogenase	M00014;M00129;M00361;M00362	Glucuronate pathway (uronate pathway);Ascorbate biosynthesis, animals, glucose-1P => ascorbate;Nucleotide sugar biosynthesis, eukaryotes;Nucleotide sugar biosynthesis, prokaryotes	Metabolism;Metabolism;Metabolism	Carbohydrate metabolism;Carbohydrate metabolism;Carbohydrate metabolism	GH4	GH	Glycoside Hydrolases	maltose-6-phosphate glucosidase (EC 3.2.1.122); alpha-glucosidase (EC 3.2.1.20); alpha-galactosidase (EC 3.2.1.22); 6-phospho-beta-glucosidase (EC 3.2.1.86); alpha-glucuronidase (EC 3.2.1.139); alpha-galacturonase (EC 3.2.1.67); palatinase (EC 3.2.1.-)
Megahit_Mix_k97_135476_gene_1	341	d__Bacteria	k__unclassified_d__Bacteria	p__Proteobacteria	c__Gammaproteobacteria	o__Pseudomonadales	f__Pseudomonadaceae	g__Pseudomonas	s__Pseudomonas_sp._NBRC_111119	psw:LK03_17590	K18299	multidrug efflux pump	-	-	-	-	M00641	Multidrug resistance, efflux pump MexEF-OprN	-	-	-	-	-	-
YS2_S61_k97_809006_gene_2	1212	d__Bacteria	k__unclassified_d__Bacteria	p__Proteobacteria	c__Gammaproteobacteria	o__Enterobacteriales	f__Enterobacteriaceae	g__unclassified_f__Enterobacteriaceae	s__unclassified_f__Enterobacteriaceae	ror:RORB6_13000	K03585	membrane fusion protein, multidrug efflux system	ko01501;ko01503	beta-Lactam resistance;Cationic antimicrobial peptide (CAMP) resistance	-	-	M00646;M00647;M00699;M00718	Multidrug resistance, efflux pump AcrAD-TolC;Multidrug resistance, efflux pump AcrAB-TolC/SmeDEF;Multidrug resistance, efflux pump AmeABC;Multidrug resistance, efflux pump MexAB-OprM	Human Diseases;Human Diseases	Drug resistance: Antimicrobial;Drug resistance: Antimicrobial	-	-	-	-
YS2_S61_k97_2272_gene_1	3083	d__Bacteria	k__unclassified_d__Bacteria	p__Proteobacteria	c__Gammaproteobacteria	o__Enterobacteriales	f__Enterobacteriaceae	g__Hafnia	s__Hafnia_alvei	hav:AT03_16485	K18138	multidrug efflux pump	ko01501;ko01503	beta-Lactam resistance;Cationic antimicrobial peptide (CAMP) resistance	-	-	M00647;M00699;M00718	Multidrug resistance, efflux pump AcrAB-TolC/SmeDEF;Multidrug resistance, efflux pump AmeABC;Multidrug resistance, efflux pump MexAB-OprM	Human Diseases;Human Diseases	Drug resistance: Antimicrobial;Drug resistance: Antimicrobial	-	-	-	-
YS3_S57_k97_46780_gene_1	779	d__Bacteria	k__unclassified_d__Bacteria	p__Proteobacteria	c__Gammaproteobacteria	o__Enterobacteriales	f__Enterobacteriaceae	g__Shigella	s__Shigella_sonnei	eko:EKO11_3385	K18138	multidrug efflux pump	ko01501;ko01503	beta-Lactam resistance;Cationic antimicrobial peptide (CAMP) resistance	-	-	M00647;M00699;M00718	Multidrug resistance, efflux pump AcrAB-TolC/SmeDEF;Multidrug resistance, efflux pump AmeABC;Multidrug resistance, efflux pump MexAB-OprM	Human Diseases;Human Diseases	Drug resistance: Antimicrobial;Drug resistance: Antimicrobial	-	-	-	-
Megahit_Mix_k97_141935_gene_1	297	d__Bacteria	k__unclassified_d__Bacteria	p__Proteobacteria	c__Gammaproteobacteria	o__Enterobacteriales	f__Enterobacteriaceae	g__Escherichia	s__Escherichia_coli	eco:b3035	K12340	outer membrane protein	ko01501;ko01503;ko02020;ko03070;ko04626;ko05133	beta-Lactam resistance;Cationic antimicrobial peptide (CAMP) resistance;Two-component system;Bacterial secretion system;Plant-pathogen interaction;Pertussis	-	-	M00325;M00326;M00339;M00571;M00575;M00646;M00647;M00696;M00697;M00709;M00720;M00821	alpha-Hemolysin/cyclolysin transport system;RTX toxin transport system;RaxAB-RaxC type I secretion system;AlgE-type Mannuronan C-5-Epimerase transport system;Pertussis pathogenicity signature 2, T1SS;Multidrug resistance, efflux pump AcrAD-TolC;Multidrug resistance, efflux pump AcrAB-TolC/SmeDEF;Multidrug resistance, efflux pump AcrEF-TolC;Multidrug resistance, efflux pump MdtEF-TolC;Macrolide re…	Human Diseases;Human Diseases;Environmental Information Processing;Environmental Information Processing;Organismal Systems;Human Diseases	Drug resistance: Antimicrobial;Drug resistance: Antimicrobial;Signal transduction;Membrane transport;Environmental adaptation;Infectious diseases: Bacterial	-	-	-	-
BS2_S58_k97_91519_gene_4	240	d__Bacteria	k__unclassified_d__Bacteria	p__Proteobacteria	c__Gammaproteobacteria	o__Enterobacteriales	f__Enterobacteriaceae	g__Citrobacter	s__Citrobacter_freundii	setu:STU288_17180	K18142	multidrug efflux pump	-	-	-	-	M00696	Multidrug resistance, efflux pump AcrEF-TolC	-	-	-	-	-	-
YS2_S61_k97_625262_gene_1	481	d__Bacteria	k__unclassified_d__Bacteria	p__Proteobacteria	c__Gammaproteobacteria	o__Pseudomonadales	f__Pseudomonadaceae	g__Pseudomonas	s__Pseudomonas_putida	ppun:PP4_08800	K18138	multidrug efflux pump	ko01501;ko01503	beta-Lactam resistance;Cationic antimicrobial peptide (CAMP) resistance	-	-	M00647;M00699;M00718	Multidrug resistance, efflux pump AcrAB-TolC/SmeDEF;Multidrug resistance, efflux pump AmeABC;Multidrug resistance, efflux pump MexAB-OprM	Human Diseases;Human Diseases	Drug resistance: Antimicrobial;Drug resistance: Antimicrobial	-	-	-	-
Megahit_Mix_k97_520706_gene_1	354	d__Bacteria	k__unclassified_d__Bacteria	p__Proteobacteria	c__Gammaproteobacteria	o__Enterobacteriales	f__Enterobacteriaceae	g__Citrobacter	s__Citrobacter_freundii	cfd:CFNIH1_00110	K18899	multidrug efflux pump	-	-	-	-	M00697	Multidrug resistance, efflux pump MdtEF-TolC	-	-	-	-	-	-
Megahit_Mix_k97_89871_gene_1	435	d__Bacteria	k__unclassified_d__Bacteria	p__Proteobacteria	c__Gammaproteobacteria	o__Enterobacteriales	f__Enterobacteriaceae	g__Kluyvera	s__Kluyvera_intermedia	cko:CKO_02201	K05685	macrolide transport system ATP-binding/permease protein [EC:3.6.3.-]	ko02010	ABC transporters	-	-	M00709	Macrolide resistance, MacAB-TolC transporter	Environmental Information Processing	Membrane transport	-	-	-	-
BS3_S59_k97_432236_gene_1	928	d__Bacteria	k__unclassified_d__Bacteria	p__Proteobacteria	c__Gammaproteobacteria	o__Enterobacteriales	f__Enterobacteriaceae	g__Escherichia	s__Escherichia_coli	ecos:EC958_4822	K18142	multidrug efflux pump	-	-	-	-	M00696	Multidrug resistance, efflux pump AcrEF-TolC	-	-	-	-	-	-
Megahit_Mix_k97_543987_gene_1	549	d__Bacteria	k__unclassified_d__Bacteria	p__Proteobacteria	c__Gammaproteobacteria	o__Enterobacteriales	f__Enterobacteriaceae	g__Klebsiella	s__Klebsiella_pneumoniae	kpz:KPNIH27_05800	K18138	multidrug efflux pump	ko01501;ko01503	beta-Lactam resistance;Cationic antimicrobial peptide (CAMP) resistance	-	-	M00647;M00699;M00718	Multidrug resistance, efflux pump AcrAB-TolC/SmeDEF;Multidrug resistance, efflux pump AmeABC;Multidrug resistance, efflux pump MexAB-OprM	Human Diseases;Human Diseases	Drug resistance: Antimicrobial;Drug resistance: Antimicrobial	-	-	-	-
YS3_S57_k97_100310_gene_1	975	d__Bacteria	k__unclassified_d__Bacteria	p__Proteobacteria	c__Gammaproteobacteria	o__Enterobacteriales	f__Enterobacteriaceae	g__Yokenella	s__Yokenella_regensburgei	ekb:BFV64_21270	K18142	multidrug efflux pump	-	-	-	-	M00696	Multidrug resistance, efflux pump AcrEF-TolC	-	-	-	-	-	-
YS2_S61_k97_368122_gene_29	1482	d__Bacteria	k__unclassified_d__Bacteria	p__Proteobacteria	c__Gammaproteobacteria	o__Enterobacteriales	f__Enterobacteriaceae	g__Cedecea	s__Cedecea_davisae	cnt:JT31_15490	K12340	outer membrane protein	ko01501;ko01503;ko02020;ko03070;ko04626;ko05133	beta-Lactam resistance;Cationic antimicrobial peptide (CAMP) resistance;Two-component system;Bacterial secretion system;Plant-pathogen interaction;Pertussis	-	-	M00325;M00326;M00339;M00571;M00575;M00646;M00647;M00696;M00697;M00709;M00720;M00821	alpha-Hemolysin/cyclolysin transport system;RTX toxin transport system;RaxAB-RaxC type I secretion system;AlgE-type Mannuronan C-5-Epimerase transport system;Pertussis pathogenicity signature 2, T1SS;Multidrug resistance, efflux pump AcrAD-TolC;Multidrug resistance, efflux pump AcrAB-TolC/SmeDEF;Multidrug resistance, efflux pump AcrEF-TolC;Multidrug resistance, efflux pump MdtEF-TolC;Macrolide re…	Human Diseases;Human Diseases;Environmental Information Processing;Environmental Information Processing;Organismal Systems;Human Diseases	Drug resistance: Antimicrobial;Drug resistance: Antimicrobial;Signal transduction;Membrane transport;Environmental adaptation;Infectious diseases: Bacterial	-	-	-	-
BS1_S62_k97_108227_gene_1	556	d__Bacteria	k__unclassified_d__Bacteria	p__Proteobacteria	c__Gammaproteobacteria	o__Enterobacteriales	f__Enterobacteriaceae	g__Escherichia	s__Escherichia_coli	eum:ECUMN_3740	K18142	multidrug efflux pump	-	-	-	-	M00696	Multidrug resistance, efflux pump AcrEF-TolC	-	-	-	-	-	-
BS2_S58_k97_86565_gene_1	1322	d__Bacteria	k__unclassified_d__Bacteria	p__Proteobacteria	c__Gammaproteobacteria	o__Enterobacteriales	f__Enterobacteriaceae	g__Citrobacter	s__Citrobacter_freundii	cfd:CFNIH1_00110	K18899	multidrug efflux pump	-	-	-	-	M00697	Multidrug resistance, efflux pump MdtEF-TolC	-	-	-	-	-	-
Megahit_Mix_k97_252406_gene_1	476	d__Bacteria	k__unclassified_d__Bacteria	p__Proteobacteria	c__Gammaproteobacteria	o__Enterobacteriales	f__Enterobacteriaceae	g__Klebsiella	s__Klebsiella_pneumoniae	kph:KPNIH24_04790	K18142	multidrug efflux pump	-	-	-	-	M00696	Multidrug resistance, efflux pump AcrEF-TolC	-	-	-	-	-	-
YS2_S61_k97_547792_gene_2	3133	d__Bacteria	k__unclassified_d__Bacteria	p__Proteobacteria	c__Gammaproteobacteria	o__Enterobacteriales	f__Enterobacteriaceae	g__Yersinia	s__Yersinia_enterocolitica	yee:YE5303_35651	K18138	multidrug efflux pump	ko01501;ko01503	beta-Lactam resistance;Cationic antimicrobial peptide (CAMP) resistance	-	-	M00647;M00699;M00718	Multidrug resistance, efflux pump AcrAB-TolC/SmeDEF;Multidrug resistance, efflux pump AmeABC;Multidrug resistance, efflux pump MexAB-OprM	Human Diseases;Human Diseases	Drug resistance: Antimicrobial;Drug resistance: Antimicrobial	-	-	-	-
Megahit_Mix_k97_35858_gene_1	432	d__Bacteria	k__unclassified_d__Bacteria	p__Proteobacteria	c__Gammaproteobacteria	o__Enterobacteriales	f__Enterobacteriaceae	g__Klebsiella	s__Klebsiella_oxytoca	kok:KONIH1_26655	K18142	multidrug efflux pump	-	-	-	-	M00696	Multidrug resistance, efflux pump AcrEF-TolC	-	-	-	-	-	-
BS3_S59_k97_575584_gene_1	271	d__Bacteria	k__unclassified_d__Bacteria	p__Proteobacteria	c__Gammaproteobacteria	o__Enterobacteriales	f__Enterobacteriaceae	g__Escherichia	s__Escherichia_coli	eab:ECABU_c36830	K18142	multidrug efflux pump	-	-	-	-	M00696	Multidrug resistance, efflux pump AcrEF-TolC	-	-	-	-	-	-
YS1_S60_k97_140509_gene_1	372	d__Bacteria	k__unclassified_d__Bacteria	p__Proteobacteria	c__Gammaproteobacteria	o__Enterobacteriales	f__Enterobacteriaceae	g__Escherichia	s__Escherichia_coli	eko:EKO11_0227	K18898	membrane fusion protein, multidrug efflux system	-	-	-	-	M00697	Multidrug resistance, efflux pump MdtEF-TolC	-	-	-	-	-	-
BS2_S58_k97_79313_gene_1	999	d__Bacteria	k__unclassified_d__Bacteria	p__Proteobacteria	c__Gammaproteobacteria	o__Enterobacteriales	f__Enterobacteriaceae	g__Enterobacter	s__Enterobacter_cloacae	ecle:ECNIH2_22150	K10012	undecaprenyl-phosphate 4-deoxy-4-formamido-L-arabinose transferase [EC:2.4.2.53]	ko00520;ko01503	Amino sugar and nucleotide sugar metabolism;Cationic antimicrobial peptide (CAMP) resistance	2.4.2.53	undecaprenyl-phosphate 4-deoxy-4-formamido-L-arabinose transferase	M00721;M00761	Cationic antimicrobial peptide (CAMP) resistance, arnBCADTEF operon;Undecaprenylphosphate alpha-L-Ara4N biosynthesis, UDP-GlcA => undecaprenyl phosphate alpha-L-Ara4N	Metabolism;Human Diseases	Carbohydrate metabolism;Drug resistance: Antimicrobial	GT2	GT	Glycosyl Transferases	cellulose synthase (EC 2.4.1.12); chitin synthase (EC 2.4.1.16); dolichyl-phosphate beta-D-mannosyltransferase (EC 2.4.1.83); dolichyl-phosphate beta-glucosyltransferase (EC 2.4.1.117); N-acetylglucosaminyltransferase (EC 2.4.1.-); N-acetylgalactosaminyltransferase (EC 2.4.1.-); hyaluronan synthase (EC 2.4.1.212); chitin oligosaccharide synthase (EC 2.4.1.-); beta-1,3-glucan synthase (EC 2.4.1.34…
Megahit_Mix_k97_477181_gene_1	320	d__Bacteria	k__unclassified_d__Bacteria	p__Proteobacteria	c__Gammaproteobacteria	o__Enterobacteriales	f__Enterobacteriaceae	g__Escherichia	s__Escherichia_coli	sbo:SBO_2893	K12340	outer membrane protein	ko01501;ko01503;ko02020;ko03070;ko04626;ko05133	beta-Lactam resistance;Cationic antimicrobial peptide (CAMP) resistance;Two-component system;Bacterial secretion system;Plant-pathogen interaction;Pertussis	-	-	M00325;M00326;M00339;M00571;M00575;M00646;M00647;M00696;M00697;M00709;M00720;M00821	alpha-Hemolysin/cyclolysin transport system;RTX toxin transport system;RaxAB-RaxC type I secretion system;AlgE-type Mannuronan C-5-Epimerase transport system;Pertussis pathogenicity signature 2, T1SS;Multidrug resistance, efflux pump AcrAD-TolC;Multidrug resistance, efflux pump AcrAB-TolC/SmeDEF;Multidrug resistance, efflux pump AcrEF-TolC;Multidrug resistance, efflux pump MdtEF-TolC;Macrolide re…	Human Diseases;Human Diseases;Environmental Information Processing;Environmental Information Processing;Organismal Systems;Human Diseases	Drug resistance: Antimicrobial;Drug resistance: Antimicrobial;Signal transduction;Membrane transport;Environmental adaptation;Infectious diseases: Bacterial	-	-	-	-
YS1_S60_k97_140509_gene_2	3114	d__Bacteria	k__unclassified_d__Bacteria	p__Proteobacteria	c__Gammaproteobacteria	o__Enterobacteriales	f__Enterobacteriaceae	g__Escherichia	s__Escherichia_coli	ecok:ECMDS42_2948	K18899	multidrug efflux pump	-	-	-	-	M00697	Multidrug resistance, efflux pump MdtEF-TolC	-	-	-	-	-	-
YS1_S60_k97_170409_gene_37	885	d__Bacteria	k__unclassified_d__Bacteria	p__Proteobacteria	c__Epsilonproteobacteria	o__Campylobacterales	f__Campylobacteraceae	g__Campylobacter	s__Campylobacter_jejuni	cjx:BN867_01230	K02535	UDP-3-O-[3-hydroxymyristoyl] N-acetylglucosamine deacetylase [EC:3.5.1.108]	ko00540	Lipopolysaccharide biosynthesis	3.5.1.108	UDP-3-O-acyl-N-acetylglucosamine deacetylase	M00060	Lipopolysaccharide biosynthesis, KDO2-lipid A	Metabolism	Glycan biosynthesis and metabolism	CE11	CE	Carbohydrate Esterases	UDP-3-0-acyl N-acetylglucosamine deacetylase (EC 3.5.1.-).
BS2_S58_k97_321625_gene_1	386	d__Bacteria	k__unclassified_d__Bacteria	p__Proteobacteria	c__Gammaproteobacteria	o__Enterobacteriales	f__Enterobacteriaceae	g__Morganella	s__Morganella_morganii	mmk:MU9_3052	K02535	UDP-3-O-[3-hydroxymyristoyl] N-acetylglucosamine deacetylase [EC:3.5.1.108]	ko00540	Lipopolysaccharide biosynthesis	3.5.1.108	UDP-3-O-acyl-N-acetylglucosamine deacetylase	M00060	Lipopolysaccharide biosynthesis, KDO2-lipid A	Metabolism	Glycan biosynthesis and metabolism	CE11	CE	Carbohydrate Esterases	UDP-3-0-acyl N-acetylglucosamine deacetylase (EC 3.5.1.-).
Megahit_Mix_k97_229118_gene_1	317	d__Bacteria	k__unclassified_d__Bacteria	p__Proteobacteria	c__Gammaproteobacteria	o__Enterobacteriales	f__Enterobacteriaceae	g__Yokenella	s__Yokenella_regensburgei	esc:Entcl_0442	K18141	membrane fusion protein, multidrug efflux system	-	-	-	-	M00696	Multidrug resistance, efflux pump AcrEF-TolC	-	-	-	-	-	-
Megahit_Mix_k97_479579_gene_1	347	d__Bacteria	k__unclassified_d__Bacteria	p__Proteobacteria	c__Gammaproteobacteria	o__Enterobacteriales	f__Enterobacteriaceae	g__Yokenella	s__Yokenella_regensburgei	ses:SARI_04238	K18142	multidrug efflux pump	-	-	-	-	M00696	Multidrug resistance, efflux pump AcrEF-TolC	-	-	-	-	-	-
Megahit_Mix_k97_180551_gene_1	393	d__Bacteria	k__unclassified_d__Bacteria	p__Proteobacteria	c__Gammaproteobacteria	o__Enterobacteriales	f__Enterobacteriaceae	g__Escherichia	s__Escherichia_coli	ecol:LY180_04625	K05685	macrolide transport system ATP-binding/permease protein [EC:3.6.3.-]	ko02010	ABC transporters	-	-	M00709	Macrolide resistance, MacAB-TolC transporter	Environmental Information Processing	Membrane transport	-	-	-	-
Megahit_Mix_k97_41220_gene_1	378	d__Bacteria	k__unclassified_d__Bacteria	p__Proteobacteria	c__Betaproteobacteria	o__Burkholderiales	f__Burkholderiaceae	g__Ralstonia	s__Ralstonia_syzygii	rin:ACS15_4162	K18902	multidrug efflux pump	-	-	-	-	M00698	Multidrug resistance, efflux pump BpeEF-OprC	-	-	-	-	-	-
YS1_S60_k97_31466_gene_1	1037	d__Bacteria	k__unclassified_d__Bacteria	p__Proteobacteria	c__Gammaproteobacteria	o__Enterobacteriales	f__Enterobacteriaceae	g__Escherichia	s__Escherichia_coli	ebe:B21_00890	K05685	macrolide transport system ATP-binding/permease protein [EC:3.6.3.-]	ko02010	ABC transporters	-	-	M00709	Macrolide resistance, MacAB-TolC transporter	Environmental Information Processing	Membrane transport	-	-	-	-
Megahit_Mix_k97_46291_gene_1	306	d__Bacteria	k__unclassified_d__Bacteria	p__Proteobacteria	c__Gammaproteobacteria	o__Enterobacteriales	f__Enterobacteriaceae	g__Pantoea	s__Pantoea_ananatis	paq:PAGR_g0705	K12340	outer membrane protein	ko01501;ko01503;ko02020;ko03070;ko04626;ko05133	beta-Lactam resistance;Cationic antimicrobial peptide (CAMP) resistance;Two-component system;Bacterial secretion system;Plant-pathogen interaction;Pertussis	-	-	M00325;M00326;M00339;M00571;M00575;M00646;M00647;M00696;M00697;M00709;M00720;M00821	alpha-Hemolysin/cyclolysin transport system;RTX toxin transport system;RaxAB-RaxC type I secretion system;AlgE-type Mannuronan C-5-Epimerase transport system;Pertussis pathogenicity signature 2, T1SS;Multidrug resistance, efflux pump AcrAD-TolC;Multidrug resistance, efflux pump AcrAB-TolC/SmeDEF;Multidrug resistance, efflux pump AcrEF-TolC;Multidrug resistance, efflux pump MdtEF-TolC;Macrolide re…	Human Diseases;Human Diseases;Environmental Information Processing;Environmental Information Processing;Organismal Systems;Human Diseases	Drug resistance: Antimicrobial;Drug resistance: Antimicrobial;Signal transduction;Membrane transport;Environmental adaptation;Infectious diseases: Bacterial	-	-	-	-
BS2_S58_k97_110148_gene_1	1560	d__Bacteria	k__unclassified_d__Bacteria	p__Proteobacteria	c__Gammaproteobacteria	o__Enterobacteriales	f__Enterobacteriaceae	g__unclassified_f__Enterobacteriaceae	s__unclassified_f__Enterobacteriaceae	ror:RORB6_10600	K05685	macrolide transport system ATP-binding/permease protein [EC:3.6.3.-]	ko02010	ABC transporters	-	-	M00709	Macrolide resistance, MacAB-TolC transporter	Environmental Information Processing	Membrane transport	-	-	-	-
BS2_S58_k97_361814_gene_2	299	d__Bacteria	k__unclassified_d__Bacteria	p__Proteobacteria	c__Gammaproteobacteria	o__Enterobacteriales	f__Enterobacteriaceae	g__Citrobacter	s__Citrobacter_freundii	cfd:CFNIH1_00110	K18899	multidrug efflux pump	-	-	-	-	M00697	Multidrug resistance, efflux pump MdtEF-TolC	-	-	-	-	-	-
YS1_S60_k97_132208_gene_1	265	d__Bacteria	k__unclassified_d__Bacteria	p__Proteobacteria	c__Gammaproteobacteria	o__Enterobacteriales	f__Enterobacteriaceae	g__Escherichia	s__Escherichia_coli	ecm:EcSMS35_3816	K18898	membrane fusion protein, multidrug efflux system	-	-	-	-	M00697	Multidrug resistance, efflux pump MdtEF-TolC	-	-	-	-	-	-
Megahit_Mix_k97_533731_gene_2	323	d__Bacteria	k__unclassified_d__Bacteria	p__Proteobacteria	c__Gammaproteobacteria	o__Enterobacteriales	f__Enterobacteriaceae	g__Klebsiella	s__Klebsiella_oxytoca	koe:A225_5482	K10012	undecaprenyl-phosphate 4-deoxy-4-formamido-L-arabinose transferase [EC:2.4.2.53]	ko00520;ko01503	Amino sugar and nucleotide sugar metabolism;Cationic antimicrobial peptide (CAMP) resistance	2.4.2.53	undecaprenyl-phosphate 4-deoxy-4-formamido-L-arabinose transferase	M00721;M00761	Cationic antimicrobial peptide (CAMP) resistance, arnBCADTEF operon;Undecaprenylphosphate alpha-L-Ara4N biosynthesis, UDP-GlcA => undecaprenyl phosphate alpha-L-Ara4N	Metabolism;Human Diseases	Carbohydrate metabolism;Drug resistance: Antimicrobial	GT2	GT	Glycosyl Transferases	cellulose synthase (EC 2.4.1.12); chitin synthase (EC 2.4.1.16); dolichyl-phosphate beta-D-mannosyltransferase (EC 2.4.1.83); dolichyl-phosphate beta-glucosyltransferase (EC 2.4.1.117); N-acetylglucosaminyltransferase (EC 2.4.1.-); N-acetylgalactosaminyltransferase (EC 2.4.1.-); hyaluronan synthase (EC 2.4.1.212); chitin oligosaccharide synthase (EC 2.4.1.-); beta-1,3-glucan synthase (EC 2.4.1.34…
YS2_S61_k97_184035_gene_6	3111	d__Bacteria	k__unclassified_d__Bacteria	p__Proteobacteria	c__Gammaproteobacteria	o__Enterobacteriales	f__Enterobacteriaceae	g__Lelliottia	s__Lelliottia_amnigena	ent:Ent638_3705	K18142	multidrug efflux pump	-	-	-	-	M00696	Multidrug resistance, efflux pump AcrEF-TolC	-	-	-	-	-	-
YS1_S60_k97_36543_gene_1	253	d__Bacteria	k__unclassified_d__Bacteria	p__Proteobacteria	c__Gammaproteobacteria	o__Enterobacteriales	f__Enterobacteriaceae	g__Escherichia	s__Escherichia_coli	eci:UTI89_C3708	K18142	multidrug efflux pump	-	-	-	-	M00696	Multidrug resistance, efflux pump AcrEF-TolC	-	-	-	-	-	-
YS1_S60_k97_127045_gene_1	232	d__Bacteria	k__unclassified_d__Bacteria	p__Proteobacteria	c__Gammaproteobacteria	o__Enterobacteriales	f__Enterobacteriaceae	g__Escherichia	s__Escherichia_coli	edh:EcDH1_0200	K18898	membrane fusion protein, multidrug efflux system	-	-	-	-	M00697	Multidrug resistance, efflux pump MdtEF-TolC	-	-	-	-	-	-
YS2_S61_k97_544834_gene_1	314	d__Bacteria	k__unclassified_d__Bacteria	p__Proteobacteria	c__Gammaproteobacteria	o__Enterobacteriales	f__Enterobacteriaceae	g__Klebsiella	s__Klebsiella_cf._planticola_B43	kco:BWI95_11370	K18138	multidrug efflux pump	ko01501;ko01503	beta-Lactam resistance;Cationic antimicrobial peptide (CAMP) resistance	-	-	M00647;M00699;M00718	Multidrug resistance, efflux pump AcrAB-TolC/SmeDEF;Multidrug resistance, efflux pump AmeABC;Multidrug resistance, efflux pump MexAB-OprM	Human Diseases;Human Diseases	Drug resistance: Antimicrobial;Drug resistance: Antimicrobial	-	-	-	-
YS2_S61_k97_576652_gene_1	1470	d__Bacteria	k__unclassified_d__Bacteria	p__Proteobacteria	c__Gammaproteobacteria	o__Enterobacteriales	f__Enterobacteriaceae	g__Enterobacter	s__Enterobacter_sp._638	ent:Ent638_3448	K12340	outer membrane protein	ko01501;ko01503;ko02020;ko03070;ko04626;ko05133	beta-Lactam resistance;Cationic antimicrobial peptide (CAMP) resistance;Two-component system;Bacterial secretion system;Plant-pathogen interaction;Pertussis	-	-	M00325;M00326;M00339;M00571;M00575;M00646;M00647;M00696;M00697;M00709;M00720;M00821	alpha-Hemolysin/cyclolysin transport system;RTX toxin transport system;RaxAB-RaxC type I secretion system;AlgE-type Mannuronan C-5-Epimerase transport system;Pertussis pathogenicity signature 2, T1SS;Multidrug resistance, efflux pump AcrAD-TolC;Multidrug resistance, efflux pump AcrAB-TolC/SmeDEF;Multidrug resistance, efflux pump AcrEF-TolC;Multidrug resistance, efflux pump MdtEF-TolC;Macrolide re…	Human Diseases;Human Diseases;Environmental Information Processing;Environmental Information Processing;Organismal Systems;Human Diseases	Drug resistance: Antimicrobial;Drug resistance: Antimicrobial;Signal transduction;Membrane transport;Environmental adaptation;Infectious diseases: Bacterial	-	-	-	-
BS2_S58_k97_343502_gene_1	1949	d__Bacteria	k__unclassified_d__Bacteria	p__Proteobacteria	c__Gammaproteobacteria	o__Enterobacteriales	f__Enterobacteriaceae	g__unclassified_f__Enterobacteriaceae	s__unclassified_f__Enterobacteriaceae	ehm:AB284_17615	K05685	macrolide transport system ATP-binding/permease protein [EC:3.6.3.-]	ko02010	ABC transporters	-	-	M00709	Macrolide resistance, MacAB-TolC transporter	Environmental Information Processing	Membrane transport	-	-	-	-
Megahit_Mix_k97_152769_gene_1	556	d__Bacteria	k__unclassified_d__Bacteria	p__Proteobacteria	c__Gammaproteobacteria	o__Enterobacteriales	f__Enterobacteriaceae	g__Klebsiella	s__Klebsiella_quasipneumoniae	kqu:AVR78_10600	K18138	multidrug efflux pump	ko01501;ko01503	beta-Lactam resistance;Cationic antimicrobial peptide (CAMP) resistance	-	-	M00647;M00699;M00718	Multidrug resistance, efflux pump AcrAB-TolC/SmeDEF;Multidrug resistance, efflux pump AmeABC;Multidrug resistance, efflux pump MexAB-OprM	Human Diseases;Human Diseases	Drug resistance: Antimicrobial;Drug resistance: Antimicrobial	-	-	-	-
BS3_S59_k97_70925_gene_1	273	d__Bacteria	k__unclassified_d__Bacteria	p__Proteobacteria	c__Gammaproteobacteria	o__Enterobacteriales	f__Enterobacteriaceae	g__Escherichia	s__Escherichia_coli	eoc:CE10_3801	K18141	membrane fusion protein, multidrug efflux system	-	-	-	-	M00696	Multidrug resistance, efflux pump AcrEF-TolC	-	-	-	-	-	-
YS2_S61_k97_505182_gene_1	671	d__Bacteria	k__unclassified_d__Bacteria	p__Proteobacteria	c__Gammaproteobacteria	o__Enterobacteriales	f__Enterobacteriaceae	g__Klebsiella	s__Klebsiella_cf._planticola_B43	kco:BWI95_06765	K12340	outer membrane protein	ko01501;ko01503;ko02020;ko03070;ko04626;ko05133	beta-Lactam resistance;Cationic antimicrobial peptide (CAMP) resistance;Two-component system;Bacterial secretion system;Plant-pathogen interaction;Pertussis	-	-	M00325;M00326;M00339;M00571;M00575;M00646;M00647;M00696;M00697;M00709;M00720;M00821	alpha-Hemolysin/cyclolysin transport system;RTX toxin transport system;RaxAB-RaxC type I secretion system;AlgE-type Mannuronan C-5-Epimerase transport system;Pertussis pathogenicity signature 2, T1SS;Multidrug resistance, efflux pump AcrAD-TolC;Multidrug resistance, efflux pump AcrAB-TolC/SmeDEF;Multidrug resistance, efflux pump AcrEF-TolC;Multidrug resistance, efflux pump MdtEF-TolC;Macrolide re…	Human Diseases;Human Diseases;Environmental Information Processing;Environmental Information Processing;Organismal Systems;Human Diseases	Drug resistance: Antimicrobial;Drug resistance: Antimicrobial;Signal transduction;Membrane transport;Environmental adaptation;Infectious diseases: Bacterial	-	-	-	-
YS3_S57_k97_42399_gene_1	871	d__Bacteria	k__unclassified_d__Bacteria	p__Proteobacteria	c__Gammaproteobacteria	o__Enterobacteriales	f__Enterobacteriaceae	g__Serratia	s__Serratia_marcescens	sers:SERRSCBI_05035	K18138	multidrug efflux pump	ko01501;ko01503	beta-Lactam resistance;Cationic antimicrobial peptide (CAMP) resistance	-	-	M00647;M00699;M00718	Multidrug resistance, efflux pump AcrAB-TolC/SmeDEF;Multidrug resistance, efflux pump AmeABC;Multidrug resistance, efflux pump MexAB-OprM	Human Diseases;Human Diseases	Drug resistance: Antimicrobial;Drug resistance: Antimicrobial	-	-	-	-
YS1_S60_k97_70165_gene_1	1460	d__Bacteria	k__unclassified_d__Bacteria	p__Proteobacteria	c__Gammaproteobacteria	o__Enterobacteriales	f__Enterobacteriaceae	g__Klebsiella	s__Klebsiella_pneumoniae	kvq:SP68_20695	K18138	multidrug efflux pump	ko01501;ko01503	beta-Lactam resistance;Cationic antimicrobial peptide (CAMP) resistance	-	-	M00647;M00699;M00718	Multidrug resistance, efflux pump AcrAB-TolC/SmeDEF;Multidrug resistance, efflux pump AmeABC;Multidrug resistance, efflux pump MexAB-OprM	Human Diseases;Human Diseases	Drug resistance: Antimicrobial;Drug resistance: Antimicrobial	-	-	-	-
Megahit_Mix_k97_109630_gene_1	374	d__Bacteria	k__unclassified_d__Bacteria	p__Proteobacteria	c__Gammaproteobacteria	o__Xanthomonadales	f__Xanthomonadaceae	g__Stenotrophomonas	s__Stenotrophomonas_maltophilia	buj:BurJV3_3508	K18138	multidrug efflux pump	ko01501;ko01503	beta-Lactam resistance;Cationic antimicrobial peptide (CAMP) resistance	-	-	M00647;M00699;M00718	Multidrug resistance, efflux pump AcrAB-TolC/SmeDEF;Multidrug resistance, efflux pump AmeABC;Multidrug resistance, efflux pump MexAB-OprM	Human Diseases;Human Diseases	Drug resistance: Antimicrobial;Drug resistance: Antimicrobial	-	-	-	-
YS2_S61_k97_701868_gene_111	993	d__Bacteria	k__unclassified_d__Bacteria	p__Proteobacteria	c__Gammaproteobacteria	o__Enterobacteriales	f__Enterobacteriaceae	g__Providencia	s__Providencia_rettgeri	prg:RB151_019240	K10012	undecaprenyl-phosphate 4-deoxy-4-formamido-L-arabinose transferase [EC:2.4.2.53]	ko00520;ko01503	Amino sugar and nucleotide sugar metabolism;Cationic antimicrobial peptide (CAMP) resistance	2.4.2.53	undecaprenyl-phosphate 4-deoxy-4-formamido-L-arabinose transferase	M00721;M00761	Cationic antimicrobial peptide (CAMP) resistance, arnBCADTEF operon;Undecaprenylphosphate alpha-L-Ara4N biosynthesis, UDP-GlcA => undecaprenyl phosphate alpha-L-Ara4N	Metabolism;Human Diseases	Carbohydrate metabolism;Drug resistance: Antimicrobial	GT2	GT	Glycosyl Transferases	cellulose synthase (EC 2.4.1.12); chitin synthase (EC 2.4.1.16); dolichyl-phosphate beta-D-mannosyltransferase (EC 2.4.1.83); dolichyl-phosphate beta-glucosyltransferase (EC 2.4.1.117); N-acetylglucosaminyltransferase (EC 2.4.1.-); N-acetylgalactosaminyltransferase (EC 2.4.1.-); hyaluronan synthase (EC 2.4.1.212); chitin oligosaccharide synthase (EC 2.4.1.-); beta-1,3-glucan synthase (EC 2.4.1.34…
Megahit_Mix_k97_69683_gene_1	441	d__Bacteria	k__unclassified_d__Bacteria	p__Firmicutes	c__Bacilli	o__Lactobacillales	f__Streptococcaceae	g__Lactococcus	s__Lactococcus_lactis	lgv:LCGL_0444	K00012	UDPglucose 6-dehydrogenase [EC:1.1.1.22]	ko00040;ko00053;ko00520	Pentose and glucuronate interconversions;Ascorbate and aldarate metabolism;Amino sugar and nucleotide sugar metabolism	1.1.1.22	UDP-glucose 6-dehydrogenase	M00014;M00129;M00361;M00362	Glucuronate pathway (uronate pathway);Ascorbate biosynthesis, animals, glucose-1P => ascorbate;Nucleotide sugar biosynthesis, eukaryotes;Nucleotide sugar biosynthesis, prokaryotes	Metabolism;Metabolism;Metabolism	Carbohydrate metabolism;Carbohydrate metabolism;Carbohydrate metabolism	GH4	GH	Glycoside Hydrolases	maltose-6-phosphate glucosidase (EC 3.2.1.122); alpha-glucosidase (EC 3.2.1.20); alpha-galactosidase (EC 3.2.1.22); 6-phospho-beta-glucosidase (EC 3.2.1.86); alpha-glucuronidase (EC 3.2.1.139); alpha-galacturonase (EC 3.2.1.67); palatinase (EC 3.2.1.-)
BS2_S58_k97_316700_gene_1	420	d__Bacteria	k__unclassified_d__Bacteria	p__Proteobacteria	c__Gammaproteobacteria	o__Enterobacteriales	f__Enterobacteriaceae	g__Klebsiella	s__Klebsiella_oxytoca	koc:AB185_10805	K12340	outer membrane protein	ko01501;ko01503;ko02020;ko03070;ko04626;ko05133	beta-Lactam resistance;Cationic antimicrobial peptide (CAMP) resistance;Two-component system;Bacterial secretion system;Plant-pathogen interaction;Pertussis	-	-	M00325;M00326;M00339;M00571;M00575;M00646;M00647;M00696;M00697;M00709;M00720;M00821	alpha-Hemolysin/cyclolysin transport system;RTX toxin transport system;RaxAB-RaxC type I secretion system;AlgE-type Mannuronan C-5-Epimerase transport system;Pertussis pathogenicity signature 2, T1SS;Multidrug resistance, efflux pump AcrAD-TolC;Multidrug resistance, efflux pump AcrAB-TolC/SmeDEF;Multidrug resistance, efflux pump AcrEF-TolC;Multidrug resistance, efflux pump MdtEF-TolC;Macrolide re…	Human Diseases;Human Diseases;Environmental Information Processing;Environmental Information Processing;Organismal Systems;Human Diseases	Drug resistance: Antimicrobial;Drug resistance: Antimicrobial;Signal transduction;Membrane transport;Environmental adaptation;Infectious diseases: Bacterial	-	-	-	-
YS3_S57_k97_391954_gene_1	956	d__Bacteria	k__unclassified_d__Bacteria	p__Proteobacteria	c__Gammaproteobacteria	o__Enterobacteriales	f__Enterobacteriaceae	g__Shigella	s__Shigella_boydii	eun:UMNK88_4026	K18142	multidrug efflux pump	-	-	-	-	M00696	Multidrug resistance, efflux pump AcrEF-TolC	-	-	-	-	-	-
YS2_S61_k97_243213_gene_1	358	d__Bacteria	k__unclassified_d__Bacteria	p__Proteobacteria	c__Alphaproteobacteria	o__Rhizobiales	f__Rhizobiaceae	g__Rhizobium	s__Rhizobium_nepotum	atf:Ach5_23540	K18902	multidrug efflux pump	-	-	-	-	M00698	Multidrug resistance, efflux pump BpeEF-OprC	-	-	-	-	-	-
BS2_S58_k97_292136_gene_2	933	d__Bacteria	k__unclassified_d__Bacteria	p__Proteobacteria	c__Gammaproteobacteria	o__Enterobacteriales	f__Enterobacteriaceae	g__Cosenzaea	s__Cosenzaea_myxofaciens	psi:S70_03835	K02535	UDP-3-O-[3-hydroxymyristoyl] N-acetylglucosamine deacetylase [EC:3.5.1.108]	ko00540	Lipopolysaccharide biosynthesis	3.5.1.108	UDP-3-O-acyl-N-acetylglucosamine deacetylase	M00060	Lipopolysaccharide biosynthesis, KDO2-lipid A	Metabolism	Glycan biosynthesis and metabolism	CE11	CE	Carbohydrate Esterases	UDP-3-0-acyl N-acetylglucosamine deacetylase (EC 3.5.1.-).
Megahit_Mix_k97_480890_gene_1	309	d__Bacteria	k__unclassified_d__Bacteria	p__Proteobacteria	c__Gammaproteobacteria	o__Enterobacteriales	f__Enterobacteriaceae	g__Serratia	s__unclassified_g__Serratia	smw:SMWW4_v1c10660	K03585	membrane fusion protein, multidrug efflux system	ko01501;ko01503	beta-Lactam resistance;Cationic antimicrobial peptide (CAMP) resistance	-	-	M00646;M00647;M00699;M00718	Multidrug resistance, efflux pump AcrAD-TolC;Multidrug resistance, efflux pump AcrAB-TolC/SmeDEF;Multidrug resistance, efflux pump AmeABC;Multidrug resistance, efflux pump MexAB-OprM	Human Diseases;Human Diseases	Drug resistance: Antimicrobial;Drug resistance: Antimicrobial	-	-	-	-
Megahit_Mix_k97_259703_gene_1	342	d__Bacteria	k__unclassified_d__Bacteria	p__Proteobacteria	c__Gammaproteobacteria	o__Enterobacteriales	f__Enterobacteriaceae	g__Serratia	s__Serratia_marcescens	serf:L085_23225	K18138	multidrug efflux pump	ko01501;ko01503	beta-Lactam resistance;Cationic antimicrobial peptide (CAMP) resistance	-	-	M00647;M00699;M00718	Multidrug resistance, efflux pump AcrAB-TolC/SmeDEF;Multidrug resistance, efflux pump AmeABC;Multidrug resistance, efflux pump MexAB-OprM	Human Diseases;Human Diseases	Drug resistance: Antimicrobial;Drug resistance: Antimicrobial	-	-	-	-
Megahit_Mix_k97_45998_gene_1	410	d__Bacteria	k__unclassified_d__Bacteria	p__Proteobacteria	c__Gammaproteobacteria	o__Enterobacteriales	f__Enterobacteriaceae	g__Escherichia	s__Escherichia_coli	ecr:ECIAI1_3409	K18142	multidrug efflux pump	-	-	-	-	M00696	Multidrug resistance, efflux pump AcrEF-TolC	-	-	-	-	-	-
YS2_S61_k97_199200_gene_64	960	d__Bacteria	k__unclassified_d__Bacteria	p__Proteobacteria	c__Gammaproteobacteria	o__Enterobacteriales	f__Enterobacteriaceae	g__Morganella	s__Morganella_morganii	mmk:MU9_2437	K10012	undecaprenyl-phosphate 4-deoxy-4-formamido-L-arabinose transferase [EC:2.4.2.53]	ko00520;ko01503	Amino sugar and nucleotide sugar metabolism;Cationic antimicrobial peptide (CAMP) resistance	2.4.2.53	undecaprenyl-phosphate 4-deoxy-4-formamido-L-arabinose transferase	M00721;M00761	Cationic antimicrobial peptide (CAMP) resistance, arnBCADTEF operon;Undecaprenylphosphate alpha-L-Ara4N biosynthesis, UDP-GlcA => undecaprenyl phosphate alpha-L-Ara4N	Metabolism;Human Diseases	Carbohydrate metabolism;Drug resistance: Antimicrobial	GT2	GT	Glycosyl Transferases	cellulose synthase (EC 2.4.1.12); chitin synthase (EC 2.4.1.16); dolichyl-phosphate beta-D-mannosyltransferase (EC 2.4.1.83); dolichyl-phosphate beta-glucosyltransferase (EC 2.4.1.117); N-acetylglucosaminyltransferase (EC 2.4.1.-); N-acetylgalactosaminyltransferase (EC 2.4.1.-); hyaluronan synthase (EC 2.4.1.212); chitin oligosaccharide synthase (EC 2.4.1.-); beta-1,3-glucan synthase (EC 2.4.1.34…
YS2_S61_k97_589288_gene_2	1200	d__Bacteria	k__unclassified_d__Bacteria	p__Proteobacteria	c__Gammaproteobacteria	o__Enterobacteriales	f__Enterobacteriaceae	g__Klebsiella	s__Klebsiella_cf._planticola_B43	kco:BWI95_11375	K03585	membrane fusion protein, multidrug efflux system	ko01501;ko01503	beta-Lactam resistance;Cationic antimicrobial peptide (CAMP) resistance	-	-	M00646;M00647;M00699;M00718	Multidrug resistance, efflux pump AcrAD-TolC;Multidrug resistance, efflux pump AcrAB-TolC/SmeDEF;Multidrug resistance, efflux pump AmeABC;Multidrug resistance, efflux pump MexAB-OprM	Human Diseases;Human Diseases	Drug resistance: Antimicrobial;Drug resistance: Antimicrobial	-	-	-	-
YS2_S61_k97_130557_gene_3	903	d__Bacteria	k__unclassified_d__Bacteria	p__Proteobacteria	c__Gammaproteobacteria	o__Pseudomonadales	f__Moraxellaceae	g__Acinetobacter	s__unclassified_g__Acinetobacter	ajo:RZ95_00690	K02535	UDP-3-O-[3-hydroxymyristoyl] N-acetylglucosamine deacetylase [EC:3.5.1.108]	ko00540	Lipopolysaccharide biosynthesis	3.5.1.108	UDP-3-O-acyl-N-acetylglucosamine deacetylase	M00060	Lipopolysaccharide biosynthesis, KDO2-lipid A	Metabolism	Glycan biosynthesis and metabolism	CE11	CE	Carbohydrate Esterases	UDP-3-0-acyl N-acetylglucosamine deacetylase (EC 3.5.1.-).
BS1_S62_k97_92595_gene_1	1552	d__Bacteria	k__unclassified_d__Bacteria	p__Proteobacteria	c__Gammaproteobacteria	o__Enterobacteriales	f__Enterobacteriaceae	g__unclassified_f__Enterobacteriaceae	s__unclassified_f__Enterobacteriaceae	kpa:KPNJ1_04246	K18138	multidrug efflux pump	ko01501;ko01503	beta-Lactam resistance;Cationic antimicrobial peptide (CAMP) resistance	-	-	M00647;M00699;M00718	Multidrug resistance, efflux pump AcrAB-TolC/SmeDEF;Multidrug resistance, efflux pump AmeABC;Multidrug resistance, efflux pump MexAB-OprM	Human Diseases;Human Diseases	Drug resistance: Antimicrobial;Drug resistance: Antimicrobial	-	-	-	-
Megahit_Mix_k97_135164_gene_1	952	d__Bacteria	k__unclassified_d__Bacteria	p__Proteobacteria	c__Gammaproteobacteria	o__Enterobacteriales	f__Enterobacteriaceae	g__Raoultella	s__Raoultella_ornithinolytica	ror:RORB6_22070	K12340	outer membrane protein	ko01501;ko01503;ko02020;ko03070;ko04626;ko05133	beta-Lactam resistance;Cationic antimicrobial peptide (CAMP) resistance;Two-component system;Bacterial secretion system;Plant-pathogen interaction;Pertussis	-	-	M00325;M00326;M00339;M00571;M00575;M00646;M00647;M00696;M00697;M00709;M00720;M00821	alpha-Hemolysin/cyclolysin transport system;RTX toxin transport system;RaxAB-RaxC type I secretion system;AlgE-type Mannuronan C-5-Epimerase transport system;Pertussis pathogenicity signature 2, T1SS;Multidrug resistance, efflux pump AcrAD-TolC;Multidrug resistance, efflux pump AcrAB-TolC/SmeDEF;Multidrug resistance, efflux pump AcrEF-TolC;Multidrug resistance, efflux pump MdtEF-TolC;Macrolide re…	Human Diseases;Human Diseases;Environmental Information Processing;Environmental Information Processing;Organismal Systems;Human Diseases	Drug resistance: Antimicrobial;Drug resistance: Antimicrobial;Signal transduction;Membrane transport;Environmental adaptation;Infectious diseases: Bacterial	-	-	-	-
Megahit_Mix_k97_220899_gene_1	405	d__Bacteria	k__unclassified_d__Bacteria	p__Proteobacteria	c__Gammaproteobacteria	o__Enterobacteriales	f__Enterobacteriaceae	g__Citrobacter	s__Citrobacter_sp._FDAARGOS_156	cif:AL515_21145	K18142	multidrug efflux pump	-	-	-	-	M00696	Multidrug resistance, efflux pump AcrEF-TolC	-	-	-	-	-	-
YS1_S60_k97_184340_gene_8	969	d__Bacteria	k__unclassified_d__Bacteria	p__Proteobacteria	c__unclassified_p__Proteobacteria	o__unclassified_p__Proteobacteria	f__unclassified_p__Proteobacteria	g__unclassified_p__Proteobacteria	s__unclassified_p__Proteobacteria	elh:ETEC_2388	K10012	undecaprenyl-phosphate 4-deoxy-4-formamido-L-arabinose transferase [EC:2.4.2.53]	ko00520;ko01503	Amino sugar and nucleotide sugar metabolism;Cationic antimicrobial peptide (CAMP) resistance	2.4.2.53	undecaprenyl-phosphate 4-deoxy-4-formamido-L-arabinose transferase	M00721;M00761	Cationic antimicrobial peptide (CAMP) resistance, arnBCADTEF operon;Undecaprenylphosphate alpha-L-Ara4N biosynthesis, UDP-GlcA => undecaprenyl phosphate alpha-L-Ara4N	Metabolism;Human Diseases	Carbohydrate metabolism;Drug resistance: Antimicrobial	GT2	GT	Glycosyl Transferases	cellulose synthase (EC 2.4.1.12); chitin synthase (EC 2.4.1.16); dolichyl-phosphate beta-D-mannosyltransferase (EC 2.4.1.83); dolichyl-phosphate beta-glucosyltransferase (EC 2.4.1.117); N-acetylglucosaminyltransferase (EC 2.4.1.-); N-acetylgalactosaminyltransferase (EC 2.4.1.-); hyaluronan synthase (EC 2.4.1.212); chitin oligosaccharide synthase (EC 2.4.1.-); beta-1,3-glucan synthase (EC 2.4.1.34…
BS1_S62_k97_207226_gene_2	474	d__Bacteria	k__unclassified_d__Bacteria	p__Proteobacteria	c__Gammaproteobacteria	o__Enterobacteriales	f__Enterobacteriaceae	g__unclassified_f__Enterobacteriaceae	s__unclassified_f__Enterobacteriaceae	kpy:KPNIH31_21965	K12340	outer membrane protein	ko01501;ko01503;ko02020;ko03070;ko04626;ko05133	beta-Lactam resistance;Cationic antimicrobial peptide (CAMP) resistance;Two-component system;Bacterial secretion system;Plant-pathogen interaction;Pertussis	-	-	M00325;M00326;M00339;M00571;M00575;M00646;M00647;M00696;M00697;M00709;M00720;M00821	alpha-Hemolysin/cyclolysin transport system;RTX toxin transport system;RaxAB-RaxC type I secretion system;AlgE-type Mannuronan C-5-Epimerase transport system;Pertussis pathogenicity signature 2, T1SS;Multidrug resistance, efflux pump AcrAD-TolC;Multidrug resistance, efflux pump AcrAB-TolC/SmeDEF;Multidrug resistance, efflux pump AcrEF-TolC;Multidrug resistance, efflux pump MdtEF-TolC;Macrolide re…	Human Diseases;Human Diseases;Environmental Information Processing;Environmental Information Processing;Organismal Systems;Human Diseases	Drug resistance: Antimicrobial;Drug resistance: Antimicrobial;Signal transduction;Membrane transport;Environmental adaptation;Infectious diseases: Bacterial	-	-	-	-
YS2_S61_k97_158257_gene_1	374	d__Bacteria	k__unclassified_d__Bacteria	p__Proteobacteria	c__Gammaproteobacteria	o__Enterobacteriales	f__Enterobacteriaceae	g__Yersinia	s__Yersinia_enterocolitica	yen:YE2191	K10012	undecaprenyl-phosphate 4-deoxy-4-formamido-L-arabinose transferase [EC:2.4.2.53]	ko00520;ko01503	Amino sugar and nucleotide sugar metabolism;Cationic antimicrobial peptide (CAMP) resistance	2.4.2.53	undecaprenyl-phosphate 4-deoxy-4-formamido-L-arabinose transferase	M00721;M00761	Cationic antimicrobial peptide (CAMP) resistance, arnBCADTEF operon;Undecaprenylphosphate alpha-L-Ara4N biosynthesis, UDP-GlcA => undecaprenyl phosphate alpha-L-Ara4N	Metabolism;Human Diseases	Carbohydrate metabolism;Drug resistance: Antimicrobial	GT2	GT	Glycosyl Transferases	cellulose synthase (EC 2.4.1.12); chitin synthase (EC 2.4.1.16); dolichyl-phosphate beta-D-mannosyltransferase (EC 2.4.1.83); dolichyl-phosphate beta-glucosyltransferase (EC 2.4.1.117); N-acetylglucosaminyltransferase (EC 2.4.1.-); N-acetylgalactosaminyltransferase (EC 2.4.1.-); hyaluronan synthase (EC 2.4.1.212); chitin oligosaccharide synthase (EC 2.4.1.-); beta-1,3-glucan synthase (EC 2.4.1.34…
Megahit_Mix_k97_565219_gene_1	328	d__Bacteria	k__unclassified_d__Bacteria	p__Proteobacteria	c__Gammaproteobacteria	o__Enterobacteriales	f__Enterobacteriaceae	g__Serratia	s__Serratia_marcescens	sers:SERRSCBI_10240	K10012	undecaprenyl-phosphate 4-deoxy-4-formamido-L-arabinose transferase [EC:2.4.2.53]	ko00520;ko01503	Amino sugar and nucleotide sugar metabolism;Cationic antimicrobial peptide (CAMP) resistance	2.4.2.53	undecaprenyl-phosphate 4-deoxy-4-formamido-L-arabinose transferase	M00721;M00761	Cationic antimicrobial peptide (CAMP) resistance, arnBCADTEF operon;Undecaprenylphosphate alpha-L-Ara4N biosynthesis, UDP-GlcA => undecaprenyl phosphate alpha-L-Ara4N	Metabolism;Human Diseases	Carbohydrate metabolism;Drug resistance: Antimicrobial	GT2	GT	Glycosyl Transferases	cellulose synthase (EC 2.4.1.12); chitin synthase (EC 2.4.1.16); dolichyl-phosphate beta-D-mannosyltransferase (EC 2.4.1.83); dolichyl-phosphate beta-glucosyltransferase (EC 2.4.1.117); N-acetylglucosaminyltransferase (EC 2.4.1.-); N-acetylgalactosaminyltransferase (EC 2.4.1.-); hyaluronan synthase (EC 2.4.1.212); chitin oligosaccharide synthase (EC 2.4.1.-); beta-1,3-glucan synthase (EC 2.4.1.34…
BS2_S58_k97_270464_gene_1	394	d__Bacteria	k__unclassified_d__Bacteria	p__Proteobacteria	c__Gammaproteobacteria	o__Pseudomonadales	f__Moraxellaceae	g__Acinetobacter	s__unclassified_g__Acinetobacter	asol:BEN76_06295	K18146	multidrug efflux pump	ko01501	beta-Lactam resistance	-	-	M00649	Multidrug resistance, efflux pump AdeABC	Human Diseases	Drug resistance: Antimicrobial	-	-	-	-
YS2_S61_k97_467532_gene_1	1640	d__Bacteria	k__unclassified_d__Bacteria	p__Proteobacteria	c__Gammaproteobacteria	o__Enterobacteriales	f__Enterobacteriaceae	g__unclassified_f__Enterobacteriaceae	s__unclassified_f__Enterobacteriaceae	cfd:CFNIH1_21665	K05685	macrolide transport system ATP-binding/permease protein [EC:3.6.3.-]	ko02010	ABC transporters	-	-	M00709	Macrolide resistance, MacAB-TolC transporter	Environmental Information Processing	Membrane transport	-	-	-	-
YS2_S61_k97_903847_gene_1	664	d__Bacteria	k__unclassified_d__Bacteria	p__Proteobacteria	c__Gammaproteobacteria	o__Enterobacteriales	f__Enterobacteriaceae	g__Enterobacter	s__Enterobacter_massiliensis	krd:A3780_21275	K12340	outer membrane protein	ko01501;ko01503;ko02020;ko03070;ko04626;ko05133	beta-Lactam resistance;Cationic antimicrobial peptide (CAMP) resistance;Two-component system;Bacterial secretion system;Plant-pathogen interaction;Pertussis	-	-	M00325;M00326;M00339;M00571;M00575;M00646;M00647;M00696;M00697;M00709;M00720;M00821	alpha-Hemolysin/cyclolysin transport system;RTX toxin transport system;RaxAB-RaxC type I secretion system;AlgE-type Mannuronan C-5-Epimerase transport system;Pertussis pathogenicity signature 2, T1SS;Multidrug resistance, efflux pump AcrAD-TolC;Multidrug resistance, efflux pump AcrAB-TolC/SmeDEF;Multidrug resistance, efflux pump AcrEF-TolC;Multidrug resistance, efflux pump MdtEF-TolC;Macrolide re…	Human Diseases;Human Diseases;Environmental Information Processing;Environmental Information Processing;Organismal Systems;Human Diseases	Drug resistance: Antimicrobial;Drug resistance: Antimicrobial;Signal transduction;Membrane transport;Environmental adaptation;Infectious diseases: Bacterial	-	-	-	-
YS2_S61_k97_550603_gene_1	460	d__Bacteria	k__unclassified_d__Bacteria	p__Proteobacteria	c__Gammaproteobacteria	o__Pseudomonadales	f__Pseudomonadaceae	g__Pseudomonas	s__Pseudomonas_sp._CCOS_191	psec:CCOS191_3221	K18296	multidrug efflux pump	-	-	-	-	M00639	Multidrug resistance, efflux pump MexCD-OprJ	-	-	-	-	-	-
YS1_S60_k97_52734_gene_1	400	d__Bacteria	k__unclassified_d__Bacteria	p__Proteobacteria	c__Gammaproteobacteria	o__Enterobacteriales	f__Enterobacteriaceae	g__Escherichia	s__Escherichia_coli	ecg:E2348C_3536	K18142	multidrug efflux pump	-	-	-	-	M00696	Multidrug resistance, efflux pump AcrEF-TolC	-	-	-	-	-	-
Megahit_Mix_k97_271475_gene_1	251	d__Bacteria	k__unclassified_d__Bacteria	p__Proteobacteria	c__Gammaproteobacteria	o__Enterobacteriales	f__Enterobacteriaceae	g__Providencia	s__Providencia_alcalifaciens	prg:RB151_004840	K18307	multidrug efflux pump	ko02024	Quorum sensing	-	-	M00644	Vanadium resistance, efflux pump MexGHI-OpmD	Cellular Processes	Cellular community - prokaryotes	-	-	-	-
BS3_S59_k97_281089_gene_1	402	d__Bacteria	k__unclassified_d__Bacteria	p__Proteobacteria	c__Gammaproteobacteria	o__Enterobacteriales	f__Enterobacteriaceae	g__Escherichia	s__Escherichia_coli	ebe:B21_01916	K00012	UDPglucose 6-dehydrogenase [EC:1.1.1.22]	ko00040;ko00053;ko00520	Pentose and glucuronate interconversions;Ascorbate and aldarate metabolism;Amino sugar and nucleotide sugar metabolism	1.1.1.22	UDP-glucose 6-dehydrogenase	M00014;M00129;M00361;M00362	Glucuronate pathway (uronate pathway);Ascorbate biosynthesis, animals, glucose-1P => ascorbate;Nucleotide sugar biosynthesis, eukaryotes;Nucleotide sugar biosynthesis, prokaryotes	Metabolism;Metabolism;Metabolism	Carbohydrate metabolism;Carbohydrate metabolism;Carbohydrate metabolism	GH4	GH	Glycoside Hydrolases	maltose-6-phosphate glucosidase (EC 3.2.1.122); alpha-glucosidase (EC 3.2.1.20); alpha-galactosidase (EC 3.2.1.22); 6-phospho-beta-glucosidase (EC 3.2.1.86); alpha-glucuronidase (EC 3.2.1.139); alpha-galacturonase (EC 3.2.1.67); palatinase (EC 3.2.1.-)
YS2_S61_k97_135465_gene_1	1421	d__Bacteria	k__unclassified_d__Bacteria	p__Proteobacteria	c__Gammaproteobacteria	o__Pseudomonadales	f__Moraxellaceae	g__Acinetobacter	s__unclassified_g__Acinetobacter	ajo:RZ95_08770	K18146	multidrug efflux pump	ko01501	beta-Lactam resistance	-	-	M00649	Multidrug resistance, efflux pump AdeABC	Human Diseases	Drug resistance: Antimicrobial	-	-	-	-
YS3_S57_k97_488390_gene_1	321	d__Bacteria	k__unclassified_d__Bacteria	p__Proteobacteria	c__Gammaproteobacteria	o__Enterobacteriales	f__Enterobacteriaceae	g__Yokenella	s__Yokenella_regensburgei	cif:AL515_19780	K12340	outer membrane protein	ko01501;ko01503;ko02020;ko03070;ko04626;ko05133	beta-Lactam resistance;Cationic antimicrobial peptide (CAMP) resistance;Two-component system;Bacterial secretion system;Plant-pathogen interaction;Pertussis	-	-	M00325;M00326;M00339;M00571;M00575;M00646;M00647;M00696;M00697;M00709;M00720;M00821	alpha-Hemolysin/cyclolysin transport system;RTX toxin transport system;RaxAB-RaxC type I secretion system;AlgE-type Mannuronan C-5-Epimerase transport system;Pertussis pathogenicity signature 2, T1SS;Multidrug resistance, efflux pump AcrAD-TolC;Multidrug resistance, efflux pump AcrAB-TolC/SmeDEF;Multidrug resistance, efflux pump AcrEF-TolC;Multidrug resistance, efflux pump MdtEF-TolC;Macrolide re…	Human Diseases;Human Diseases;Environmental Information Processing;Environmental Information Processing;Organismal Systems;Human Diseases	Drug resistance: Antimicrobial;Drug resistance: Antimicrobial;Signal transduction;Membrane transport;Environmental adaptation;Infectious diseases: Bacterial	-	-	-	-
Megahit_Mix_k97_598461_gene_1	304	d__Bacteria	k__unclassified_d__Bacteria	p__Proteobacteria	c__Gammaproteobacteria	o__Enterobacteriales	f__Enterobacteriaceae	g__Providencia	s__Providencia_alcalifaciens	psta:BGK56_07885	K03585	membrane fusion protein, multidrug efflux system	ko01501;ko01503	beta-Lactam resistance;Cationic antimicrobial peptide (CAMP) resistance	-	-	M00646;M00647;M00699;M00718	Multidrug resistance, efflux pump AcrAD-TolC;Multidrug resistance, efflux pump AcrAB-TolC/SmeDEF;Multidrug resistance, efflux pump AmeABC;Multidrug resistance, efflux pump MexAB-OprM	Human Diseases;Human Diseases	Drug resistance: Antimicrobial;Drug resistance: Antimicrobial	-	-	-	-
YS3_S57_k97_567886_gene_2	440	d__Bacteria	k__unclassified_d__Bacteria	p__Firmicutes	c__Erysipelotrichia	o__Erysipelotrichales	f__Erysipelotrichaceae	g__unclassified_f__Erysipelotrichaceae	s__[Eubacterium]_dolichum	efu:HMPREF0351_11959	K00012	UDPglucose 6-dehydrogenase [EC:1.1.1.22]	ko00040;ko00053;ko00520	Pentose and glucuronate interconversions;Ascorbate and aldarate metabolism;Amino sugar and nucleotide sugar metabolism	1.1.1.22	UDP-glucose 6-dehydrogenase	M00014;M00129;M00361;M00362	Glucuronate pathway (uronate pathway);Ascorbate biosynthesis, animals, glucose-1P => ascorbate;Nucleotide sugar biosynthesis, eukaryotes;Nucleotide sugar biosynthesis, prokaryotes	Metabolism;Metabolism;Metabolism	Carbohydrate metabolism;Carbohydrate metabolism;Carbohydrate metabolism	GH4	GH	Glycoside Hydrolases	maltose-6-phosphate glucosidase (EC 3.2.1.122); alpha-glucosidase (EC 3.2.1.20); alpha-galactosidase (EC 3.2.1.22); 6-phospho-beta-glucosidase (EC 3.2.1.86); alpha-glucuronidase (EC 3.2.1.139); alpha-galacturonase (EC 3.2.1.67); palatinase (EC 3.2.1.-)
YS2_S61_k97_757722_gene_2	636	d__Bacteria	k__unclassified_d__Bacteria	p__Proteobacteria	c__Gammaproteobacteria	o__Enterobacteriales	f__Enterobacteriaceae	g__Citrobacter	s__Citrobacter_freundii	cfd:CFNIH1_02415	K12340	outer membrane protein	ko01501;ko01503;ko02020;ko03070;ko04626;ko05133	beta-Lactam resistance;Cationic antimicrobial peptide (CAMP) resistance;Two-component system;Bacterial secretion system;Plant-pathogen interaction;Pertussis	-	-	M00325;M00326;M00339;M00571;M00575;M00646;M00647;M00696;M00697;M00709;M00720;M00821	alpha-Hemolysin/cyclolysin transport system;RTX toxin transport system;RaxAB-RaxC type I secretion system;AlgE-type Mannuronan C-5-Epimerase transport system;Pertussis pathogenicity signature 2, T1SS;Multidrug resistance, efflux pump AcrAD-TolC;Multidrug resistance, efflux pump AcrAB-TolC/SmeDEF;Multidrug resistance, efflux pump AcrEF-TolC;Multidrug resistance, efflux pump MdtEF-TolC;Macrolide re…	Human Diseases;Human Diseases;Environmental Information Processing;Environmental Information Processing;Organismal Systems;Human Diseases	Drug resistance: Antimicrobial;Drug resistance: Antimicrobial;Signal transduction;Membrane transport;Environmental adaptation;Infectious diseases: Bacterial	-	-	-	-
Megahit_Mix_k97_412195_gene_1	407	d__Bacteria	k__unclassified_d__Bacteria	p__Proteobacteria	c__Gammaproteobacteria	o__Xanthomonadales	f__Xanthomonadaceae	g__Stenotrophomonas	s__Stenotrophomonas_humi	stek:AXG53_06200	K18138	multidrug efflux pump	ko01501;ko01503	beta-Lactam resistance;Cationic antimicrobial peptide (CAMP) resistance	-	-	M00647;M00699;M00718	Multidrug resistance, efflux pump AcrAB-TolC/SmeDEF;Multidrug resistance, efflux pump AmeABC;Multidrug resistance, efflux pump MexAB-OprM	Human Diseases;Human Diseases	Drug resistance: Antimicrobial;Drug resistance: Antimicrobial	-	-	-	-
YS2_S61_k97_496027_gene_1	936	d__Bacteria	k__unclassified_d__Bacteria	p__Proteobacteria	c__Gammaproteobacteria	o__Enterobacteriales	f__Enterobacteriaceae	g__Cedecea	s__Cedecea_davisae	cnt:JT31_08760	K02535	UDP-3-O-[3-hydroxymyristoyl] N-acetylglucosamine deacetylase [EC:3.5.1.108]	ko00540	Lipopolysaccharide biosynthesis	3.5.1.108	UDP-3-O-acyl-N-acetylglucosamine deacetylase	M00060	Lipopolysaccharide biosynthesis, KDO2-lipid A	Metabolism	Glycan biosynthesis and metabolism	CE11	CE	Carbohydrate Esterases	UDP-3-0-acyl N-acetylglucosamine deacetylase (EC 3.5.1.-).
YS2_S61_k97_636023_gene_3	3114	d__Bacteria	k__unclassified_d__Bacteria	p__Proteobacteria	c__Gammaproteobacteria	o__Enterobacteriales	f__Enterobacteriaceae	g__Hafnia	s__Hafnia_alvei	hav:AT03_06275	K18142	multidrug efflux pump	-	-	-	-	M00696	Multidrug resistance, efflux pump AcrEF-TolC	-	-	-	-	-	-
BS2_S58_k97_55318_gene_4	1473	d__Bacteria	k__unclassified_d__Bacteria	p__Proteobacteria	c__Gammaproteobacteria	o__Enterobacteriales	f__Enterobacteriaceae	g__unclassified_f__Enterobacteriaceae	s__unclassified_f__Enterobacteriaceae	ror:RORB6_22070	K12340	outer membrane protein	ko01501;ko01503;ko02020;ko03070;ko04626;ko05133	beta-Lactam resistance;Cationic antimicrobial peptide (CAMP) resistance;Two-component system;Bacterial secretion system;Plant-pathogen interaction;Pertussis	-	-	M00325;M00326;M00339;M00571;M00575;M00646;M00647;M00696;M00697;M00709;M00720;M00821	alpha-Hemolysin/cyclolysin transport system;RTX toxin transport system;RaxAB-RaxC type I secretion system;AlgE-type Mannuronan C-5-Epimerase transport system;Pertussis pathogenicity signature 2, T1SS;Multidrug resistance, efflux pump AcrAD-TolC;Multidrug resistance, efflux pump AcrAB-TolC/SmeDEF;Multidrug resistance, efflux pump AcrEF-TolC;Multidrug resistance, efflux pump MdtEF-TolC;Macrolide re…	Human Diseases;Human Diseases;Environmental Information Processing;Environmental Information Processing;Organismal Systems;Human Diseases	Drug resistance: Antimicrobial;Drug resistance: Antimicrobial;Signal transduction;Membrane transport;Environmental adaptation;Infectious diseases: Bacterial	-	-	-	-
YS2_S61_k97_903966_gene_1	591	d__Bacteria	k__unclassified_d__Bacteria	p__Proteobacteria	c__Gammaproteobacteria	o__Enterobacteriales	f__Enterobacteriaceae	g__Enterobacter	s__Enterobacter_sp._Bisph2	kin:AB182_19560	K18138	multidrug efflux pump	ko01501;ko01503	beta-Lactam resistance;Cationic antimicrobial peptide (CAMP) resistance	-	-	M00647;M00699;M00718	Multidrug resistance, efflux pump AcrAB-TolC/SmeDEF;Multidrug resistance, efflux pump AmeABC;Multidrug resistance, efflux pump MexAB-OprM	Human Diseases;Human Diseases	Drug resistance: Antimicrobial;Drug resistance: Antimicrobial	-	-	-	-
Megahit_Mix_k97_654708_gene_1	773	d__Bacteria	k__unclassified_d__Bacteria	p__Proteobacteria	c__Gammaproteobacteria	o__Enterobacteriales	f__Enterobacteriaceae	g__Leclercia	s__Leclercia_adecarboxylata	lax:APT61_02320	K18142	multidrug efflux pump	-	-	-	-	M00696	Multidrug resistance, efflux pump AcrEF-TolC	-	-	-	-	-	-
Megahit_Mix_k97_646126_gene_1	391	d__Bacteria	k__unclassified_d__Bacteria	p__Proteobacteria	c__Gammaproteobacteria	o__Pseudomonadales	f__Pseudomonadaceae	g__Pseudomonas	s__Pseudomonas_endophytica	serf:L085_19675	K18307	multidrug efflux pump	ko02024	Quorum sensing	-	-	M00644	Vanadium resistance, efflux pump MexGHI-OpmD	Cellular Processes	Cellular community - prokaryotes	-	-	-	-
BS2_S58_k97_230783_gene_2	482	d__Bacteria	k__unclassified_d__Bacteria	p__Proteobacteria	c__Gammaproteobacteria	o__Enterobacteriales	f__Enterobacteriaceae	g__Raoultella	s__Raoultella_ornithinolytica	ror:RORB6_10600	K05685	macrolide transport system ATP-binding/permease protein [EC:3.6.3.-]	ko02010	ABC transporters	-	-	M00709	Macrolide resistance, MacAB-TolC transporter	Environmental Information Processing	Membrane transport	-	-	-	-
Megahit_Mix_k97_28593_gene_1	368	d__Bacteria	k__unclassified_d__Bacteria	p__Proteobacteria	c__Gammaproteobacteria	o__Enterobacteriales	f__Enterobacteriaceae	g__unclassified_f__Enterobacteriaceae	s__unclassified_f__Enterobacteriaceae	kpk:A593_16615	K03585	membrane fusion protein, multidrug efflux system	ko01501;ko01503	beta-Lactam resistance;Cationic antimicrobial peptide (CAMP) resistance	-	-	M00646;M00647;M00699;M00718	Multidrug resistance, efflux pump AcrAD-TolC;Multidrug resistance, efflux pump AcrAB-TolC/SmeDEF;Multidrug resistance, efflux pump AmeABC;Multidrug resistance, efflux pump MexAB-OprM	Human Diseases;Human Diseases	Drug resistance: Antimicrobial;Drug resistance: Antimicrobial	-	-	-	-
Megahit_Mix_k97_452510_gene_1	443	d__Bacteria	k__unclassified_d__Bacteria	p__Proteobacteria	c__Gammaproteobacteria	o__Enterobacteriales	f__Enterobacteriaceae	g__Hafnia	s__Hafnia_alvei	hav:AT03_16485	K18138	multidrug efflux pump	ko01501;ko01503	beta-Lactam resistance;Cationic antimicrobial peptide (CAMP) resistance	-	-	M00647;M00699;M00718	Multidrug resistance, efflux pump AcrAB-TolC/SmeDEF;Multidrug resistance, efflux pump AmeABC;Multidrug resistance, efflux pump MexAB-OprM	Human Diseases;Human Diseases	Drug resistance: Antimicrobial;Drug resistance: Antimicrobial	-	-	-	-
YS2_S61_k97_648861_gene_1	253	d__Bacteria	k__unclassified_d__Bacteria	p__Proteobacteria	c__Gammaproteobacteria	o__Enterobacteriales	f__Enterobacteriaceae	g__Escherichia	s__Escherichia_coli	ecx:EcHS_A3459	K18142	multidrug efflux pump	-	-	-	-	M00696	Multidrug resistance, efflux pump AcrEF-TolC	-	-	-	-	-	-
YS2_S61_k97_404232_gene_1	1548	d__Bacteria	k__unclassified_d__Bacteria	p__Proteobacteria	c__Gammaproteobacteria	o__Pseudomonadales	f__Moraxellaceae	g__Acinetobacter	s__Acinetobacter_baumannii	ajo:RZ95_18910	K18146	multidrug efflux pump	ko01501	beta-Lactam resistance	-	-	M00649	Multidrug resistance, efflux pump AdeABC	Human Diseases	Drug resistance: Antimicrobial	-	-	-	-
YS3_S57_k97_559828_gene_1	717	d__Bacteria	k__unclassified_d__Bacteria	p__Proteobacteria	c__Gammaproteobacteria	o__Enterobacteriales	f__Enterobacteriaceae	g__Yokenella	s__Yokenella_regensburgei	kqu:AVR78_10600	K18138	multidrug efflux pump	ko01501;ko01503	beta-Lactam resistance;Cationic antimicrobial peptide (CAMP) resistance	-	-	M00647;M00699;M00718	Multidrug resistance, efflux pump AcrAB-TolC/SmeDEF;Multidrug resistance, efflux pump AmeABC;Multidrug resistance, efflux pump MexAB-OprM	Human Diseases;Human Diseases	Drug resistance: Antimicrobial;Drug resistance: Antimicrobial	-	-	-	-
BS2_S58_k97_273310_gene_1	387	d__Bacteria	k__unclassified_d__Bacteria	p__Proteobacteria	c__Gammaproteobacteria	o__Enterobacteriales	f__Enterobacteriaceae	g__unclassified_f__Enterobacteriaceae	s__unclassified_f__Enterobacteriaceae	elr:ECO55CA74_05430	K05685	macrolide transport system ATP-binding/permease protein [EC:3.6.3.-]	ko02010	ABC transporters	-	-	M00709	Macrolide resistance, MacAB-TolC transporter	Environmental Information Processing	Membrane transport	-	-	-	-
YS2_S61_k97_102773_gene_13	3150	d__Bacteria	k__unclassified_d__Bacteria	p__Proteobacteria	c__Gammaproteobacteria	o__Enterobacteriales	f__Enterobacteriaceae	g__Cedecea	s__Cedecea_davisae	cnt:JT31_18145	K18138	multidrug efflux pump	ko01501;ko01503	beta-Lactam resistance;Cationic antimicrobial peptide (CAMP) resistance	-	-	M00647;M00699;M00718	Multidrug resistance, efflux pump AcrAB-TolC/SmeDEF;Multidrug resistance, efflux pump AmeABC;Multidrug resistance, efflux pump MexAB-OprM	Human Diseases;Human Diseases	Drug resistance: Antimicrobial;Drug resistance: Antimicrobial	-	-	-	-
BS2_S58_k97_317842_gene_1	1190	d__Bacteria	k__unclassified_d__Bacteria	p__Proteobacteria	c__Gammaproteobacteria	o__Enterobacteriales	f__Enterobacteriaceae	g__Enterobacter	s__Enterobacter_cloacae	ehm:AB284_04975	K18142	multidrug efflux pump	-	-	-	-	M00696	Multidrug resistance, efflux pump AcrEF-TolC	-	-	-	-	-	-
YS2_S61_k97_106912_gene_1	1647	d__Bacteria	k__unclassified_d__Bacteria	p__Proteobacteria	c__Gammaproteobacteria	o__Pseudomonadales	f__Moraxellaceae	g__Acinetobacter	s__Acinetobacter_pittii	ajo:RZ95_18910	K18146	multidrug efflux pump	ko01501	beta-Lactam resistance	-	-	M00649	Multidrug resistance, efflux pump AdeABC	Human Diseases	Drug resistance: Antimicrobial	-	-	-	-
YS2_S61_k97_102773_gene_14	1200	d__Bacteria	k__unclassified_d__Bacteria	p__Proteobacteria	c__Gammaproteobacteria	o__Enterobacteriales	f__Enterobacteriaceae	g__Cedecea	s__Cedecea_davisae	cen:LH86_21320	K03585	membrane fusion protein, multidrug efflux system	ko01501;ko01503	beta-Lactam resistance;Cationic antimicrobial peptide (CAMP) resistance	-	-	M00646;M00647;M00699;M00718	Multidrug resistance, efflux pump AcrAD-TolC;Multidrug resistance, efflux pump AcrAB-TolC/SmeDEF;Multidrug resistance, efflux pump AmeABC;Multidrug resistance, efflux pump MexAB-OprM	Human Diseases;Human Diseases	Drug resistance: Antimicrobial;Drug resistance: Antimicrobial	-	-	-	-
YS1_S60_k97_27729_gene_1	1039	d__Bacteria	k__unclassified_d__Bacteria	p__Proteobacteria	c__Gammaproteobacteria	o__Enterobacteriales	f__Enterobacteriaceae	g__Enterobacter	s__unclassified_g__Enterobacter	eau:DI57_20645	K18142	multidrug efflux pump	-	-	-	-	M00696	Multidrug resistance, efflux pump AcrEF-TolC	-	-	-	-	-	-
YS2_S61_k97_61612_gene_1	443	d__Bacteria	k__unclassified_d__Bacteria	p__Proteobacteria	c__Gammaproteobacteria	o__Enterobacteriales	f__Enterobacteriaceae	g__Citrobacter	s__Citrobacter_freundii	cif:AL515_21145	K18142	multidrug efflux pump	-	-	-	-	M00696	Multidrug resistance, efflux pump AcrEF-TolC	-	-	-	-	-	-
Megahit_Mix_k97_151374_gene_1	472	d__Bacteria	k__unclassified_d__Bacteria	p__Proteobacteria	c__Gammaproteobacteria	o__Enterobacteriales	f__Enterobacteriaceae	g__Shigella	s__Shigella_sonnei	eoj:ECO26_4371	K18141	membrane fusion protein, multidrug efflux system	-	-	-	-	M00696	Multidrug resistance, efflux pump AcrEF-TolC	-	-	-	-	-	-
YS2_S61_k97_106912_gene_2	1188	d__Bacteria	k__unclassified_d__Bacteria	p__Proteobacteria	c__Gammaproteobacteria	o__Pseudomonadales	f__Moraxellaceae	g__Acinetobacter	s__unclassified_g__Acinetobacter	abau:IX87_20160	K18145	membrane fusion protein, multidrug efflux system	ko01501	beta-Lactam resistance	-	-	M00649	Multidrug resistance, efflux pump AdeABC	Human Diseases	Drug resistance: Antimicrobial	-	-	-	-
YS1_S60_k97_89342_gene_1	304	d__Bacteria	k__unclassified_d__Bacteria	p__Proteobacteria	c__Gammaproteobacteria	o__Enterobacteriales	f__Enterobacteriaceae	g__Leclercia	s__Leclercia_adecarboxylata	lax:APT61_03600	K12340	outer membrane protein	ko01501;ko01503;ko02020;ko03070;ko04626;ko05133	beta-Lactam resistance;Cationic antimicrobial peptide (CAMP) resistance;Two-component system;Bacterial secretion system;Plant-pathogen interaction;Pertussis	-	-	M00325;M00326;M00339;M00571;M00575;M00646;M00647;M00696;M00697;M00709;M00720;M00821	alpha-Hemolysin/cyclolysin transport system;RTX toxin transport system;RaxAB-RaxC type I secretion system;AlgE-type Mannuronan C-5-Epimerase transport system;Pertussis pathogenicity signature 2, T1SS;Multidrug resistance, efflux pump AcrAD-TolC;Multidrug resistance, efflux pump AcrAB-TolC/SmeDEF;Multidrug resistance, efflux pump AcrEF-TolC;Multidrug resistance, efflux pump MdtEF-TolC;Macrolide re…	Human Diseases;Human Diseases;Environmental Information Processing;Environmental Information Processing;Organismal Systems;Human Diseases	Drug resistance: Antimicrobial;Drug resistance: Antimicrobial;Signal transduction;Membrane transport;Environmental adaptation;Infectious diseases: Bacterial	-	-	-	-
BS3_S59_k97_52701_gene_1	226	d__Bacteria	k__unclassified_d__Bacteria	p__Proteobacteria	c__Gammaproteobacteria	o__Enterobacteriales	f__Enterobacteriaceae	g__Escherichia	s__Escherichia_coli	ecok:ECMDS42_2728	K18142	multidrug efflux pump	-	-	-	-	M00696	Multidrug resistance, efflux pump AcrEF-TolC	-	-	-	-	-	-
Megahit_Mix_k97_452124_gene_1	423	d__Bacteria	k__unclassified_d__Bacteria	p__Proteobacteria	c__Gammaproteobacteria	o__Enterobacteriales	f__Enterobacteriaceae	g__Raoultella	s__Raoultella_ornithinolytica	ror:RORB6_13000	K03585	membrane fusion protein, multidrug efflux system	ko01501;ko01503	beta-Lactam resistance;Cationic antimicrobial peptide (CAMP) resistance	-	-	M00646;M00647;M00699;M00718	Multidrug resistance, efflux pump AcrAD-TolC;Multidrug resistance, efflux pump AcrAB-TolC/SmeDEF;Multidrug resistance, efflux pump AmeABC;Multidrug resistance, efflux pump MexAB-OprM	Human Diseases;Human Diseases	Drug resistance: Antimicrobial;Drug resistance: Antimicrobial	-	-	-	-
BS2_S58_k97_354290_gene_1	747	d__Bacteria	k__unclassified_d__Bacteria	p__Proteobacteria	c__Gammaproteobacteria	o__Enterobacteriales	f__Enterobacteriaceae	g__Salmonella	s__Salmonella_enterica	cfd:CFNIH1_22835	K10012	undecaprenyl-phosphate 4-deoxy-4-formamido-L-arabinose transferase [EC:2.4.2.53]	ko00520;ko01503	Amino sugar and nucleotide sugar metabolism;Cationic antimicrobial peptide (CAMP) resistance	2.4.2.53	undecaprenyl-phosphate 4-deoxy-4-formamido-L-arabinose transferase	M00721;M00761	Cationic antimicrobial peptide (CAMP) resistance, arnBCADTEF operon;Undecaprenylphosphate alpha-L-Ara4N biosynthesis, UDP-GlcA => undecaprenyl phosphate alpha-L-Ara4N	Metabolism;Human Diseases	Carbohydrate metabolism;Drug resistance: Antimicrobial	GT2	GT	Glycosyl Transferases	cellulose synthase (EC 2.4.1.12); chitin synthase (EC 2.4.1.16); dolichyl-phosphate beta-D-mannosyltransferase (EC 2.4.1.83); dolichyl-phosphate beta-glucosyltransferase (EC 2.4.1.117); N-acetylglucosaminyltransferase (EC 2.4.1.-); N-acetylgalactosaminyltransferase (EC 2.4.1.-); hyaluronan synthase (EC 2.4.1.212); chitin oligosaccharide synthase (EC 2.4.1.-); beta-1,3-glucan synthase (EC 2.4.1.34…
BS3_S59_k97_17445_gene_1	451	d__Bacteria	k__unclassified_d__Bacteria	p__Proteobacteria	c__Gammaproteobacteria	o__Enterobacteriales	f__Enterobacteriaceae	g__Klebsiella	s__Klebsiella_pneumoniae	kpy:KPNIH31_21965	K12340	outer membrane protein	ko01501;ko01503;ko02020;ko03070;ko04626;ko05133	beta-Lactam resistance;Cationic antimicrobial peptide (CAMP) resistance;Two-component system;Bacterial secretion system;Plant-pathogen interaction;Pertussis	-	-	M00325;M00326;M00339;M00571;M00575;M00646;M00647;M00696;M00697;M00709;M00720;M00821	alpha-Hemolysin/cyclolysin transport system;RTX toxin transport system;RaxAB-RaxC type I secretion system;AlgE-type Mannuronan C-5-Epimerase transport system;Pertussis pathogenicity signature 2, T1SS;Multidrug resistance, efflux pump AcrAD-TolC;Multidrug resistance, efflux pump AcrAB-TolC/SmeDEF;Multidrug resistance, efflux pump AcrEF-TolC;Multidrug resistance, efflux pump MdtEF-TolC;Macrolide re…	Human Diseases;Human Diseases;Environmental Information Processing;Environmental Information Processing;Organismal Systems;Human Diseases	Drug resistance: Antimicrobial;Drug resistance: Antimicrobial;Signal transduction;Membrane transport;Environmental adaptation;Infectious diseases: Bacterial	-	-	-	-
YS3_S57_k97_39432_gene_1	597	d__Bacteria	k__unclassified_d__Bacteria	p__Proteobacteria	c__Gammaproteobacteria	o__Enterobacteriales	f__Enterobacteriaceae	g__Escherichia	s__Escherichia_coli	ecj:JW5503	K12340	outer membrane protein	ko01501;ko01503;ko02020;ko03070;ko04626;ko05133	beta-Lactam resistance;Cationic antimicrobial peptide (CAMP) resistance;Two-component system;Bacterial secretion system;Plant-pathogen interaction;Pertussis	-	-	M00325;M00326;M00339;M00571;M00575;M00646;M00647;M00696;M00697;M00709;M00720;M00821	alpha-Hemolysin/cyclolysin transport system;RTX toxin transport system;RaxAB-RaxC type I secretion system;AlgE-type Mannuronan C-5-Epimerase transport system;Pertussis pathogenicity signature 2, T1SS;Multidrug resistance, efflux pump AcrAD-TolC;Multidrug resistance, efflux pump AcrAB-TolC/SmeDEF;Multidrug resistance, efflux pump AcrEF-TolC;Multidrug resistance, efflux pump MdtEF-TolC;Macrolide re…	Human Diseases;Human Diseases;Environmental Information Processing;Environmental Information Processing;Organismal Systems;Human Diseases	Drug resistance: Antimicrobial;Drug resistance: Antimicrobial;Signal transduction;Membrane transport;Environmental adaptation;Infectious diseases: Bacterial	-	-	-	-
YS3_S57_k97_125394_gene_1	465	d__Bacteria	k__unclassified_d__Bacteria	p__Proteobacteria	c__Gammaproteobacteria	o__Enterobacteriales	f__Enterobacteriaceae	g__unclassified_f__Enterobacteriaceae	s__unclassified_f__Enterobacteriaceae	sers:SERRSCBI_05040	K03585	membrane fusion protein, multidrug efflux system	ko01501;ko01503	beta-Lactam resistance;Cationic antimicrobial peptide (CAMP) resistance	-	-	M00646;M00647;M00699;M00718	Multidrug resistance, efflux pump AcrAD-TolC;Multidrug resistance, efflux pump AcrAB-TolC/SmeDEF;Multidrug resistance, efflux pump AmeABC;Multidrug resistance, efflux pump MexAB-OprM	Human Diseases;Human Diseases	Drug resistance: Antimicrobial;Drug resistance: Antimicrobial	-	-	-	-
YS2_S61_k97_837771_gene_1	442	d__Bacteria	k__unclassified_d__Bacteria	p__Proteobacteria	c__Gammaproteobacteria	o__Pseudomonadales	f__Pseudomonadaceae	g__Pseudomonas	s__Pseudomonas_endophytica	paem:U769_03815	K18307	multidrug efflux pump	ko02024	Quorum sensing	-	-	M00644	Vanadium resistance, efflux pump MexGHI-OpmD	Cellular Processes	Cellular community - prokaryotes	-	-	-	-
BS1_S62_k97_45638_gene_2	267	d__Bacteria	k__unclassified_d__Bacteria	p__Proteobacteria	c__Gammaproteobacteria	o__Enterobacteriales	f__Enterobacteriaceae	g__Shigella	s__Shigella_boydii	eoi:ECO111_3858	K12340	outer membrane protein	ko01501;ko01503;ko02020;ko03070;ko04626;ko05133	beta-Lactam resistance;Cationic antimicrobial peptide (CAMP) resistance;Two-component system;Bacterial secretion system;Plant-pathogen interaction;Pertussis	-	-	M00325;M00326;M00339;M00571;M00575;M00646;M00647;M00696;M00697;M00709;M00720;M00821	alpha-Hemolysin/cyclolysin transport system;RTX toxin transport system;RaxAB-RaxC type I secretion system;AlgE-type Mannuronan C-5-Epimerase transport system;Pertussis pathogenicity signature 2, T1SS;Multidrug resistance, efflux pump AcrAD-TolC;Multidrug resistance, efflux pump AcrAB-TolC/SmeDEF;Multidrug resistance, efflux pump AcrEF-TolC;Multidrug resistance, efflux pump MdtEF-TolC;Macrolide re…	Human Diseases;Human Diseases;Environmental Information Processing;Environmental Information Processing;Organismal Systems;Human Diseases	Drug resistance: Antimicrobial;Drug resistance: Antimicrobial;Signal transduction;Membrane transport;Environmental adaptation;Infectious diseases: Bacterial	-	-	-	-
YS2_S61_k97_106882_gene_1	785	d__Bacteria	k__unclassified_d__Bacteria	p__Proteobacteria	c__Gammaproteobacteria	o__Enterobacteriales	f__Enterobacteriaceae	g__Enterobacter	s__Enterobacter_cloacae	kco:BWI95_13300	K05685	macrolide transport system ATP-binding/permease protein [EC:3.6.3.-]	ko02010	ABC transporters	-	-	M00709	Macrolide resistance, MacAB-TolC transporter	Environmental Information Processing	Membrane transport	-	-	-	-
YS3_S57_k97_139255_gene_1	733	d__Bacteria	k__unclassified_d__Bacteria	p__Proteobacteria	c__Gammaproteobacteria	o__Enterobacteriales	f__Enterobacteriaceae	g__Serratia	s__Serratia_marcescens	smac:SMDB11_3509	K12340	outer membrane protein	ko01501;ko01503;ko02020;ko03070;ko04626;ko05133	beta-Lactam resistance;Cationic antimicrobial peptide (CAMP) resistance;Two-component system;Bacterial secretion system;Plant-pathogen interaction;Pertussis	-	-	M00325;M00326;M00339;M00571;M00575;M00646;M00647;M00696;M00697;M00709;M00720;M00821	alpha-Hemolysin/cyclolysin transport system;RTX toxin transport system;RaxAB-RaxC type I secretion system;AlgE-type Mannuronan C-5-Epimerase transport system;Pertussis pathogenicity signature 2, T1SS;Multidrug resistance, efflux pump AcrAD-TolC;Multidrug resistance, efflux pump AcrAB-TolC/SmeDEF;Multidrug resistance, efflux pump AcrEF-TolC;Multidrug resistance, efflux pump MdtEF-TolC;Macrolide re…	Human Diseases;Human Diseases;Environmental Information Processing;Environmental Information Processing;Organismal Systems;Human Diseases	Drug resistance: Antimicrobial;Drug resistance: Antimicrobial;Signal transduction;Membrane transport;Environmental adaptation;Infectious diseases: Bacterial	-	-	-	-
Megahit_Mix_k97_401460_gene_1	384	d__Bacteria	k__unclassified_d__Bacteria	p__Proteobacteria	c__Gammaproteobacteria	o__Enterobacteriales	f__Enterobacteriaceae	g__Enterobacter	s__Enterobacter_asburiae	eau:DI57_20645	K18142	multidrug efflux pump	-	-	-	-	M00696	Multidrug resistance, efflux pump AcrEF-TolC	-	-	-	-	-	-
Megahit_Mix_k97_425194_gene_1	747	d__Bacteria	k__unclassified_d__Bacteria	p__Proteobacteria	c__Gammaproteobacteria	o__Enterobacteriales	f__Enterobacteriaceae	g__Escherichia	s__Escherichia_sp._TW14182	eal:EAKF1_ch2438c	K18898	membrane fusion protein, multidrug efflux system	-	-	-	-	M00697	Multidrug resistance, efflux pump MdtEF-TolC	-	-	-	-	-	-
BS2_S58_k97_48163_gene_3	805	d__Bacteria	k__unclassified_d__Bacteria	p__Proteobacteria	c__Gammaproteobacteria	o__Enterobacteriales	f__Enterobacteriaceae	g__Cedecea	s__Cedecea_neteri	cnt:JT31_05305	K05685	macrolide transport system ATP-binding/permease protein [EC:3.6.3.-]	ko02010	ABC transporters	-	-	M00709	Macrolide resistance, MacAB-TolC transporter	Environmental Information Processing	Membrane transport	-	-	-	-
YS1_S60_k97_22713_gene_1	715	d__Bacteria	k__unclassified_d__Bacteria	p__Proteobacteria	c__Gammaproteobacteria	o__Enterobacteriales	f__Enterobacteriaceae	g__Escherichia	s__unclassified_g__Escherichia	eih:ECOK1_3687	K18142	multidrug efflux pump	-	-	-	-	M00696	Multidrug resistance, efflux pump AcrEF-TolC	-	-	-	-	-	-
Megahit_Mix_k97_51726_gene_1	487	d__Bacteria	k__unclassified_d__Bacteria	p__Proteobacteria	c__Gammaproteobacteria	o__Enterobacteriales	f__Enterobacteriaceae	g__Shigella	s__Shigella_dysenteriae	ebw:BWG_3203	K18899	multidrug efflux pump	-	-	-	-	M00697	Multidrug resistance, efflux pump MdtEF-TolC	-	-	-	-	-	-
YS2_S61_k97_218145_gene_32	918	d__Bacteria	k__unclassified_d__Bacteria	p__Proteobacteria	c__Gammaproteobacteria	o__Enterobacteriales	f__Enterobacteriaceae	g__Providencia	s__Providencia_rettgeri	prg:RB151_030390	K02535	UDP-3-O-[3-hydroxymyristoyl] N-acetylglucosamine deacetylase [EC:3.5.1.108]	ko00540	Lipopolysaccharide biosynthesis	3.5.1.108	UDP-3-O-acyl-N-acetylglucosamine deacetylase	M00060	Lipopolysaccharide biosynthesis, KDO2-lipid A	Metabolism	Glycan biosynthesis and metabolism	CE11	CE	Carbohydrate Esterases	UDP-3-0-acyl N-acetylglucosamine deacetylase (EC 3.5.1.-).
YS1_S60_k97_16066_gene_1	897	d__Bacteria	k__unclassified_d__Bacteria	p__Proteobacteria	c__Gammaproteobacteria	o__Enterobacteriales	f__Enterobacteriaceae	g__Enterobacter	s__unclassified_g__Enterobacter	eclz:LI64_18280	K12340	outer membrane protein	ko01501;ko01503;ko02020;ko03070;ko04626;ko05133	beta-Lactam resistance;Cationic antimicrobial peptide (CAMP) resistance;Two-component system;Bacterial secretion system;Plant-pathogen interaction;Pertussis	-	-	M00325;M00326;M00339;M00571;M00575;M00646;M00647;M00696;M00697;M00709;M00720;M00821	alpha-Hemolysin/cyclolysin transport system;RTX toxin transport system;RaxAB-RaxC type I secretion system;AlgE-type Mannuronan C-5-Epimerase transport system;Pertussis pathogenicity signature 2, T1SS;Multidrug resistance, efflux pump AcrAD-TolC;Multidrug resistance, efflux pump AcrAB-TolC/SmeDEF;Multidrug resistance, efflux pump AcrEF-TolC;Multidrug resistance, efflux pump MdtEF-TolC;Macrolide re…	Human Diseases;Human Diseases;Environmental Information Processing;Environmental Information Processing;Organismal Systems;Human Diseases	Drug resistance: Antimicrobial;Drug resistance: Antimicrobial;Signal transduction;Membrane transport;Environmental adaptation;Infectious diseases: Bacterial	-	-	-	-
BS2_S58_k97_98517_gene_1	925	d__Bacteria	k__unclassified_d__Bacteria	p__Proteobacteria	c__Gammaproteobacteria	o__Enterobacteriales	f__Enterobacteriaceae	g__unclassified_f__Enterobacteriaceae	s__unclassified_f__Enterobacteriaceae	cfd:CFNIH1_03550	K18142	multidrug efflux pump	-	-	-	-	M00696	Multidrug resistance, efflux pump AcrEF-TolC	-	-	-	-	-	-
YS1_S60_k97_11164_gene_1	698	d__Bacteria	k__unclassified_d__Bacteria	p__Proteobacteria	c__Gammaproteobacteria	o__Enterobacteriales	f__Enterobacteriaceae	g__Escherichia	s__Escherichia_coli	ell:WFL_18440	K18898	membrane fusion protein, multidrug efflux system	-	-	-	-	M00697	Multidrug resistance, efflux pump MdtEF-TolC	-	-	-	-	-	-
Megahit_Mix_k97_571618_gene_1	534	d__Bacteria	k__unclassified_d__Bacteria	p__Proteobacteria	c__Gammaproteobacteria	o__Enterobacteriales	f__Enterobacteriaceae	g__Enterobacter	s__Enterobacter_cloacae	eec:EcWSU1_04074	K18142	multidrug efflux pump	-	-	-	-	M00696	Multidrug resistance, efflux pump AcrEF-TolC	-	-	-	-	-	-
YS2_S61_k97_685583_gene_1	296	d__Bacteria	k__unclassified_d__Bacteria	p__Proteobacteria	c__Gammaproteobacteria	o__Enterobacteriales	f__Enterobacteriaceae	g__Escherichia	s__Escherichia_coli	elr:ECO55CA74_20335	K18898	membrane fusion protein, multidrug efflux system	-	-	-	-	M00697	Multidrug resistance, efflux pump MdtEF-TolC	-	-	-	-	-	-
BS2_S58_k97_36436_gene_1	991	d__Bacteria	k__unclassified_d__Bacteria	p__Proteobacteria	c__Betaproteobacteria	o__Burkholderiales	f__Alcaligenaceae	g__Bordetella	s__Bordetella_avium	bav:BAV3417	K03782	catalase-peroxidase [EC:1.11.1.21]	ko00360;ko00380;ko00940	Phenylalanine metabolism;Tryptophan metabolism;Phenylpropanoid biosynthesis	1.11.1.21	catalase-peroxidase	-	-	Metabolism;Metabolism;Metabolism	Amino acid metabolism;Amino acid metabolism;Biosynthesis of other secondary metabolites	AA2	AA	Auxiliary Activities	manganese peroxidase (EC 1.11.1.13); versatile peroxidase (EC 1.11.1.16); lignin peroxidase (EC 1.11.1.14); peroxidase (EC 1.11.1.-)
BS1_S62_k97_118876_gene_39	2211	d__Bacteria	k__unclassified_d__Bacteria	p__Firmicutes	c__Clostridia	o__Clostridiales	f__Clostridiaceae	g__Clostridium	s__Clostridium_sp._CL-2	cbt:CLH_1313	K03782	catalase-peroxidase [EC:1.11.1.21]	ko00360;ko00380;ko00940	Phenylalanine metabolism;Tryptophan metabolism;Phenylpropanoid biosynthesis	1.11.1.21	catalase-peroxidase	-	-	Metabolism;Metabolism;Metabolism	Amino acid metabolism;Amino acid metabolism;Biosynthesis of other secondary metabolites	AA2	AA	Auxiliary Activities	manganese peroxidase (EC 1.11.1.13); versatile peroxidase (EC 1.11.1.16); lignin peroxidase (EC 1.11.1.14); peroxidase (EC 1.11.1.-)
YS1_S60_k97_71888_gene_3	1920	d__Bacteria	k__unclassified_d__Bacteria	p__unclassified_d__Bacteria	c__unclassified_d__Bacteria	o__unclassified_d__Bacteria	f__unclassified_d__Bacteria	g__unclassified_d__Bacteria	s__unclassified_d__Bacteria	coo:CCU_08190	K18220	ribosomal protection tetracycline resistance protein	-	-	-	-	-	-	-	-	-	-	-	-
Megahit_Mix_k97_93273_gene_1	317	d__Bacteria	k__unclassified_d__Bacteria	p__Proteobacteria	c__Gammaproteobacteria	o__Enterobacteriales	f__Enterobacteriaceae	g__Salmonella	s__Salmonella_enterica	sbv:N643_18125	K03782	catalase-peroxidase [EC:1.11.1.21]	ko00360;ko00380;ko00940	Phenylalanine metabolism;Tryptophan metabolism;Phenylpropanoid biosynthesis	1.11.1.21	catalase-peroxidase	-	-	Metabolism;Metabolism;Metabolism	Amino acid metabolism;Amino acid metabolism;Biosynthesis of other secondary metabolites	AA2	AA	Auxiliary Activities	manganese peroxidase (EC 1.11.1.13); versatile peroxidase (EC 1.11.1.16); lignin peroxidase (EC 1.11.1.14); peroxidase (EC 1.11.1.-)
Megahit_Mix_k97_509747_gene_2	322	d__Bacteria	k__unclassified_d__Bacteria	p__Proteobacteria	c__Gammaproteobacteria	o__Pseudomonadales	f__Moraxellaceae	g__Acinetobacter	s__Acinetobacter_johnsonii	ajo:RZ95_14885	K03782	catalase-peroxidase [EC:1.11.1.21]	ko00360;ko00380;ko00940	Phenylalanine metabolism;Tryptophan metabolism;Phenylpropanoid biosynthesis	1.11.1.21	catalase-peroxidase	-	-	Metabolism;Metabolism;Metabolism	Amino acid metabolism;Amino acid metabolism;Biosynthesis of other secondary metabolites	AA2	AA	Auxiliary Activities	manganese peroxidase (EC 1.11.1.13); versatile peroxidase (EC 1.11.1.16); lignin peroxidase (EC 1.11.1.14); peroxidase (EC 1.11.1.-)
YS3_S57_k97_443599_gene_1	917	d__Bacteria	k__unclassified_d__Bacteria	p__Proteobacteria	c__Gammaproteobacteria	o__Enterobacteriales	f__Enterobacteriaceae	g__Serratia	s__Serratia_sp._FS14	serf:L085_12430	K03782	catalase-peroxidase [EC:1.11.1.21]	ko00360;ko00380;ko00940	Phenylalanine metabolism;Tryptophan metabolism;Phenylpropanoid biosynthesis	1.11.1.21	catalase-peroxidase	-	-	Metabolism;Metabolism;Metabolism	Amino acid metabolism;Amino acid metabolism;Biosynthesis of other secondary metabolites	AA2	AA	Auxiliary Activities	manganese peroxidase (EC 1.11.1.13); versatile peroxidase (EC 1.11.1.16); lignin peroxidase (EC 1.11.1.14); peroxidase (EC 1.11.1.-)
Megahit_Mix_k97_170292_gene_1	599	d__Bacteria	k__unclassified_d__Bacteria	p__Proteobacteria	c__Gammaproteobacteria	o__Enterobacteriales	f__Enterobacteriaceae	g__Escherichia	s__Escherichia_coli	ecp:ECP_4321	K15550	outer membrane protein, multidrug efflux system	-	-	-	-	-	-	-	-	-	-	-	-
Megahit_Mix_k97_47028_gene_1	623	d__Bacteria	k__unclassified_d__Bacteria	p__Proteobacteria	c__Betaproteobacteria	o__Neisseriales	f__Chromobacteriaceae	g__Pseudogulbenkiania	s__Pseudogulbenkiania_ferrooxidans	boc:BG90_2202	K03782	catalase-peroxidase [EC:1.11.1.21]	ko00360;ko00380;ko00940	Phenylalanine metabolism;Tryptophan metabolism;Phenylpropanoid biosynthesis	1.11.1.21	catalase-peroxidase	-	-	Metabolism;Metabolism;Metabolism	Amino acid metabolism;Amino acid metabolism;Biosynthesis of other secondary metabolites	AA2	AA	Auxiliary Activities	manganese peroxidase (EC 1.11.1.13); versatile peroxidase (EC 1.11.1.16); lignin peroxidase (EC 1.11.1.14); peroxidase (EC 1.11.1.-)
YS2_S61_k97_858142_gene_1	421	d__Bacteria	k__unclassified_d__Bacteria	p__Proteobacteria	c__Gammaproteobacteria	o__Enterobacteriales	f__Enterobacteriaceae	g__Leclercia	s__Leclercia_adecarboxylata	lax:APT61_00615	K03782	catalase-peroxidase [EC:1.11.1.21]	ko00360;ko00380;ko00940	Phenylalanine metabolism;Tryptophan metabolism;Phenylpropanoid biosynthesis	1.11.1.21	catalase-peroxidase	-	-	Metabolism;Metabolism;Metabolism	Amino acid metabolism;Amino acid metabolism;Biosynthesis of other secondary metabolites	AA2	AA	Auxiliary Activities	manganese peroxidase (EC 1.11.1.13); versatile peroxidase (EC 1.11.1.16); lignin peroxidase (EC 1.11.1.14); peroxidase (EC 1.11.1.-)
BS3_S59_k97_557741_gene_2	1959	d__Bacteria	k__unclassified_d__Bacteria	p__Firmicutes	c__Clostridia	o__Clostridiales	f__unclassified_o__Clostridiales	g__unclassified_o__Clostridiales	s__unclassified_o__Clostridiales	tur:AT726_12100	K18220	ribosomal protection tetracycline resistance protein	-	-	-	-	-	-	-	-	-	-	-	-
YS2_S61_k97_269287_gene_2	2187	d__Bacteria	k__unclassified_d__Bacteria	p__Proteobacteria	c__Gammaproteobacteria	o__Pseudomonadales	f__Moraxellaceae	g__Acinetobacter	s__Acinetobacter_sp._P8-3-8	aei:AOY20_01915	K03782	catalase-peroxidase [EC:1.11.1.21]	ko00360;ko00380;ko00940	Phenylalanine metabolism;Tryptophan metabolism;Phenylpropanoid biosynthesis	1.11.1.21	catalase-peroxidase	-	-	Metabolism;Metabolism;Metabolism	Amino acid metabolism;Amino acid metabolism;Biosynthesis of other secondary metabolites	AA2	AA	Auxiliary Activities	manganese peroxidase (EC 1.11.1.13); versatile peroxidase (EC 1.11.1.16); lignin peroxidase (EC 1.11.1.14); peroxidase (EC 1.11.1.-)
YS3_S57_k97_443539_gene_1	1233	d__Bacteria	k__unclassified_d__Bacteria	p__Proteobacteria	c__Gammaproteobacteria	o__Enterobacteriales	f__Enterobacteriaceae	g__Enterobacter	s__Enterobacter_sp._EGD-HP1	eau:DI57_19085	K03782	catalase-peroxidase [EC:1.11.1.21]	ko00360;ko00380;ko00940	Phenylalanine metabolism;Tryptophan metabolism;Phenylpropanoid biosynthesis	1.11.1.21	catalase-peroxidase	-	-	Metabolism;Metabolism;Metabolism	Amino acid metabolism;Amino acid metabolism;Biosynthesis of other secondary metabolites	AA2	AA	Auxiliary Activities	manganese peroxidase (EC 1.11.1.13); versatile peroxidase (EC 1.11.1.16); lignin peroxidase (EC 1.11.1.14); peroxidase (EC 1.11.1.-)
YS2_S61_k97_299427_gene_7	2178	d__Bacteria	k__unclassified_d__Bacteria	p__Proteobacteria	c__Gammaproteobacteria	o__Enterobacteriales	f__Enterobacteriaceae	g__Enterobacter	s__unclassified_g__Enterobacter	ekb:BFV64_22915	K03782	catalase-peroxidase [EC:1.11.1.21]	ko00360;ko00380;ko00940	Phenylalanine metabolism;Tryptophan metabolism;Phenylpropanoid biosynthesis	1.11.1.21	catalase-peroxidase	-	-	Metabolism;Metabolism;Metabolism	Amino acid metabolism;Amino acid metabolism;Biosynthesis of other secondary metabolites	AA2	AA	Auxiliary Activities	manganese peroxidase (EC 1.11.1.13); versatile peroxidase (EC 1.11.1.16); lignin peroxidase (EC 1.11.1.14); peroxidase (EC 1.11.1.-)
Megahit_Mix_k97_272767_gene_1	513	d__Bacteria	k__unclassified_d__Bacteria	p__Proteobacteria	c__Gammaproteobacteria	o__Enterobacteriales	f__Enterobacteriaceae	g__Leclercia	s__Leclercia_adecarboxylata	lax:APT61_00615	K03782	catalase-peroxidase [EC:1.11.1.21]	ko00360;ko00380;ko00940	Phenylalanine metabolism;Tryptophan metabolism;Phenylpropanoid biosynthesis	1.11.1.21	catalase-peroxidase	-	-	Metabolism;Metabolism;Metabolism	Amino acid metabolism;Amino acid metabolism;Biosynthesis of other secondary metabolites	AA2	AA	Auxiliary Activities	manganese peroxidase (EC 1.11.1.13); versatile peroxidase (EC 1.11.1.16); lignin peroxidase (EC 1.11.1.14); peroxidase (EC 1.11.1.-)
YS2_S61_k97_170977_gene_1	390	d__Bacteria	k__unclassified_d__Bacteria	p__Firmicutes	c__Bacilli	o__Lactobacillales	f__Streptococcaceae	g__unclassified_f__Streptococcaceae	s__unclassified_f__Streptococcaceae	ag:AAA25293	K18220	ribosomal protection tetracycline resistance protein	-	-	-	-	-	-	-	-	-	-	-	-
BS2_S58_k97_158144_gene_1	366	d__Bacteria	k__unclassified_d__Bacteria	p__Proteobacteria	c__Gammaproteobacteria	o__Enterobacteriales	f__Enterobacteriaceae	g__Escherichia	s__Escherichia_coli	esm:O3M_24040	K03782	catalase-peroxidase [EC:1.11.1.21]	ko00360;ko00380;ko00940	Phenylalanine metabolism;Tryptophan metabolism;Phenylpropanoid biosynthesis	1.11.1.21	catalase-peroxidase	-	-	Metabolism;Metabolism;Metabolism	Amino acid metabolism;Amino acid metabolism;Biosynthesis of other secondary metabolites	AA2	AA	Auxiliary Activities	manganese peroxidase (EC 1.11.1.13); versatile peroxidase (EC 1.11.1.16); lignin peroxidase (EC 1.11.1.14); peroxidase (EC 1.11.1.-)
YS3_S57_k97_141517_gene_1	900	d__Bacteria	k__unclassified_d__Bacteria	p__Proteobacteria	c__Gammaproteobacteria	o__Enterobacteriales	f__Enterobacteriaceae	g__Yokenella	s__Yokenella_regensburgei	cfd:CFNIH1_07350	K03782	catalase-peroxidase [EC:1.11.1.21]	ko00360;ko00380;ko00940	Phenylalanine metabolism;Tryptophan metabolism;Phenylpropanoid biosynthesis	1.11.1.21	catalase-peroxidase	-	-	Metabolism;Metabolism;Metabolism	Amino acid metabolism;Amino acid metabolism;Biosynthesis of other secondary metabolites	AA2	AA	Auxiliary Activities	manganese peroxidase (EC 1.11.1.13); versatile peroxidase (EC 1.11.1.16); lignin peroxidase (EC 1.11.1.14); peroxidase (EC 1.11.1.-)
Megahit_Mix_k97_213493_gene_1	436	d__Archaea	k__unclassified_d__Archaea	p__Euryarchaeota	c__Methanomicrobia	o__Methanosarcinales	f__Methanosarcinaceae	g__Methanosarcina	s__Methanosarcina_sp._MTP4	metm:MSMTP_1634	K03782	catalase-peroxidase [EC:1.11.1.21]	ko00360;ko00380;ko00940	Phenylalanine metabolism;Tryptophan metabolism;Phenylpropanoid biosynthesis	1.11.1.21	catalase-peroxidase	-	-	Metabolism;Metabolism;Metabolism	Amino acid metabolism;Amino acid metabolism;Biosynthesis of other secondary metabolites	AA2	AA	Auxiliary Activities	manganese peroxidase (EC 1.11.1.13); versatile peroxidase (EC 1.11.1.16); lignin peroxidase (EC 1.11.1.14); peroxidase (EC 1.11.1.-)
Megahit_Mix_k97_171422_gene_1	562	d__Bacteria	k__unclassified_d__Bacteria	p__Proteobacteria	c__Gammaproteobacteria	o__Enterobacteriales	f__Enterobacteriaceae	g__Leclercia	s__Leclercia_adecarboxylata	lax:APT61_00615	K03782	catalase-peroxidase [EC:1.11.1.21]	ko00360;ko00380;ko00940	Phenylalanine metabolism;Tryptophan metabolism;Phenylpropanoid biosynthesis	1.11.1.21	catalase-peroxidase	-	-	Metabolism;Metabolism;Metabolism	Amino acid metabolism;Amino acid metabolism;Biosynthesis of other secondary metabolites	AA2	AA	Auxiliary Activities	manganese peroxidase (EC 1.11.1.13); versatile peroxidase (EC 1.11.1.16); lignin peroxidase (EC 1.11.1.14); peroxidase (EC 1.11.1.-)
Megahit_Mix_k97_605687_gene_1	439	d__Bacteria	k__unclassified_d__Bacteria	p__Proteobacteria	c__Gammaproteobacteria	o__Enterobacteriales	f__Enterobacteriaceae	g__Serratia	s__Serratia_marcescens	sers:SERRSCBI_15680	K03782	catalase-peroxidase [EC:1.11.1.21]	ko00360;ko00380;ko00940	Phenylalanine metabolism;Tryptophan metabolism;Phenylpropanoid biosynthesis	1.11.1.21	catalase-peroxidase	-	-	Metabolism;Metabolism;Metabolism	Amino acid metabolism;Amino acid metabolism;Biosynthesis of other secondary metabolites	AA2	AA	Auxiliary Activities	manganese peroxidase (EC 1.11.1.13); versatile peroxidase (EC 1.11.1.16); lignin peroxidase (EC 1.11.1.14); peroxidase (EC 1.11.1.-)
BS1_S62_k97_58443_gene_2	2178	d__Bacteria	k__unclassified_d__Bacteria	p__Proteobacteria	c__Gammaproteobacteria	o__Enterobacteriales	f__Enterobacteriaceae	g__unclassified_f__Enterobacteriaceae	s__unclassified_f__Enterobacteriaceae	kvd:KR75_21900	K03782	catalase-peroxidase [EC:1.11.1.21]	ko00360;ko00380;ko00940	Phenylalanine metabolism;Tryptophan metabolism;Phenylpropanoid biosynthesis	1.11.1.21	catalase-peroxidase	-	-	Metabolism;Metabolism;Metabolism	Amino acid metabolism;Amino acid metabolism;Biosynthesis of other secondary metabolites	AA2	AA	Auxiliary Activities	manganese peroxidase (EC 1.11.1.13); versatile peroxidase (EC 1.11.1.16); lignin peroxidase (EC 1.11.1.14); peroxidase (EC 1.11.1.-)
YS2_S61_k97_360997_gene_1	2094	d__Bacteria	k__unclassified_d__Bacteria	p__Proteobacteria	c__Gammaproteobacteria	o__Pseudomonadales	f__Moraxellaceae	g__Acinetobacter	s__unclassified_g__Acinetobacter	ajo:RZ95_14885	K03782	catalase-peroxidase [EC:1.11.1.21]	ko00360;ko00380;ko00940	Phenylalanine metabolism;Tryptophan metabolism;Phenylpropanoid biosynthesis	1.11.1.21	catalase-peroxidase	-	-	Metabolism;Metabolism;Metabolism	Amino acid metabolism;Amino acid metabolism;Biosynthesis of other secondary metabolites	AA2	AA	Auxiliary Activities	manganese peroxidase (EC 1.11.1.13); versatile peroxidase (EC 1.11.1.16); lignin peroxidase (EC 1.11.1.14); peroxidase (EC 1.11.1.-)
BS1_S62_k97_19982_gene_1	2202	d__Bacteria	k__unclassified_d__Bacteria	p__Firmicutes	c__Clostridia	o__Clostridiales	f__Peptostreptococcaceae	g__Terrisporobacter	s__Terrisporobacter_othiniensis	dae:Dtox_0871	K03782	catalase-peroxidase [EC:1.11.1.21]	ko00360;ko00380;ko00940	Phenylalanine metabolism;Tryptophan metabolism;Phenylpropanoid biosynthesis	1.11.1.21	catalase-peroxidase	-	-	Metabolism;Metabolism;Metabolism	Amino acid metabolism;Amino acid metabolism;Biosynthesis of other secondary metabolites	AA2	AA	Auxiliary Activities	manganese peroxidase (EC 1.11.1.13); versatile peroxidase (EC 1.11.1.16); lignin peroxidase (EC 1.11.1.14); peroxidase (EC 1.11.1.-)
Megahit_Mix_k97_7713_gene_1	409	d__Bacteria	k__unclassified_d__Bacteria	p__Proteobacteria	c__Gammaproteobacteria	o__Enterobacteriales	f__Enterobacteriaceae	g__Kluyvera	s__Kluyvera_cryocrescens	elo:EC042_4454	K15549	membrane fusion protein, multidrug efflux system	-	-	-	-	-	-	-	-	-	-	-	-
BS2_S58_k97_13129_gene_1	804	d__Bacteria	k__unclassified_d__Bacteria	p__Proteobacteria	c__Gammaproteobacteria	o__Pseudomonadales	f__Moraxellaceae	g__Acinetobacter	s__Acinetobacter_sp._BMW17	ajo:RZ95_14885	K03782	catalase-peroxidase [EC:1.11.1.21]	ko00360;ko00380;ko00940	Phenylalanine metabolism;Tryptophan metabolism;Phenylpropanoid biosynthesis	1.11.1.21	catalase-peroxidase	-	-	Metabolism;Metabolism;Metabolism	Amino acid metabolism;Amino acid metabolism;Biosynthesis of other secondary metabolites	AA2	AA	Auxiliary Activities	manganese peroxidase (EC 1.11.1.13); versatile peroxidase (EC 1.11.1.16); lignin peroxidase (EC 1.11.1.14); peroxidase (EC 1.11.1.-)
YS2_S61_k97_75686_gene_1	1239	d__Bacteria	k__unclassified_d__Bacteria	p__Proteobacteria	c__Gammaproteobacteria	o__Enterobacteriales	f__Enterobacteriaceae	g__unclassified_f__Enterobacteriaceae	s__unclassified_f__Enterobacteriaceae	ror:RORB6_10810	K08160	MFS transporter, DHA1 family, multidrug/chloramphenicol efflux transport protein	-	-	-	-	-	-	-	-	-	-	-	-
BS1_S62_k97_228629_gene_1	858	d__Bacteria	k__unclassified_d__Bacteria	p__Proteobacteria	c__Gammaproteobacteria	o__Enterobacteriales	f__Enterobacteriaceae	g__Escherichia	s__Escherichia_coli	ecc:c4900	K03782	catalase-peroxidase [EC:1.11.1.21]	ko00360;ko00380;ko00940	Phenylalanine metabolism;Tryptophan metabolism;Phenylpropanoid biosynthesis	1.11.1.21	catalase-peroxidase	-	-	Metabolism;Metabolism;Metabolism	Amino acid metabolism;Amino acid metabolism;Biosynthesis of other secondary metabolites	AA2	AA	Auxiliary Activities	manganese peroxidase (EC 1.11.1.13); versatile peroxidase (EC 1.11.1.16); lignin peroxidase (EC 1.11.1.14); peroxidase (EC 1.11.1.-)
BS2_S58_k97_137638_gene_2	2175	d__Bacteria	k__unclassified_d__Bacteria	p__Proteobacteria	c__Gammaproteobacteria	o__Enterobacteriales	f__Enterobacteriaceae	g__Cedecea	s__Cedecea_neteri	cem:LH23_16230	K03782	catalase-peroxidase [EC:1.11.1.21]	ko00360;ko00380;ko00940	Phenylalanine metabolism;Tryptophan metabolism;Phenylpropanoid biosynthesis	1.11.1.21	catalase-peroxidase	-	-	Metabolism;Metabolism;Metabolism	Amino acid metabolism;Amino acid metabolism;Biosynthesis of other secondary metabolites	AA2	AA	Auxiliary Activities	manganese peroxidase (EC 1.11.1.13); versatile peroxidase (EC 1.11.1.16); lignin peroxidase (EC 1.11.1.14); peroxidase (EC 1.11.1.-)
BS1_S62_k97_28693_gene_2	2145	d__Bacteria	k__unclassified_d__Bacteria	p__Firmicutes	c__Clostridia	o__Clostridiales	f__Clostridiaceae	g__Clostridium	s__Clostridium_hydrogeniformans	cbt:CLH_1313	K03782	catalase-peroxidase [EC:1.11.1.21]	ko00360;ko00380;ko00940	Phenylalanine metabolism;Tryptophan metabolism;Phenylpropanoid biosynthesis	1.11.1.21	catalase-peroxidase	-	-	Metabolism;Metabolism;Metabolism	Amino acid metabolism;Amino acid metabolism;Biosynthesis of other secondary metabolites	AA2	AA	Auxiliary Activities	manganese peroxidase (EC 1.11.1.13); versatile peroxidase (EC 1.11.1.16); lignin peroxidase (EC 1.11.1.14); peroxidase (EC 1.11.1.-)
YS1_S60_k97_123206_gene_2	1032	d__Bacteria	k__unclassified_d__Bacteria	p__Proteobacteria	c__unclassified_p__Proteobacteria	o__unclassified_p__Proteobacteria	f__unclassified_p__Proteobacteria	g__unclassified_p__Proteobacteria	s__unclassified_p__Proteobacteria	eoj:ECO26_5200	K15549	membrane fusion protein, multidrug efflux system	-	-	-	-	-	-	-	-	-	-	-	-
Megahit_Mix_k97_123878_gene_1	455	d__Bacteria	k__unclassified_d__Bacteria	p__Proteobacteria	c__Gammaproteobacteria	o__Enterobacteriales	f__Enterobacteriaceae	g__Enterobacter	s__Enterobacter_cloacae	elg:BH714_14565	K03782	catalase-peroxidase [EC:1.11.1.21]	ko00360;ko00380;ko00940	Phenylalanine metabolism;Tryptophan metabolism;Phenylpropanoid biosynthesis	1.11.1.21	catalase-peroxidase	-	-	Metabolism;Metabolism;Metabolism	Amino acid metabolism;Amino acid metabolism;Biosynthesis of other secondary metabolites	AA2	AA	Auxiliary Activities	manganese peroxidase (EC 1.11.1.13); versatile peroxidase (EC 1.11.1.16); lignin peroxidase (EC 1.11.1.14); peroxidase (EC 1.11.1.-)
YS3_S57_k97_171292_gene_1	520	d__Bacteria	k__unclassified_d__Bacteria	p__Proteobacteria	c__Gammaproteobacteria	o__Enterobacteriales	f__Enterobacteriaceae	g__Serratia	s__Serratia_marcescens	sers:SERRSCBI_15680	K03782	catalase-peroxidase [EC:1.11.1.21]	ko00360;ko00380;ko00940	Phenylalanine metabolism;Tryptophan metabolism;Phenylpropanoid biosynthesis	1.11.1.21	catalase-peroxidase	-	-	Metabolism;Metabolism;Metabolism	Amino acid metabolism;Amino acid metabolism;Biosynthesis of other secondary metabolites	AA2	AA	Auxiliary Activities	manganese peroxidase (EC 1.11.1.13); versatile peroxidase (EC 1.11.1.16); lignin peroxidase (EC 1.11.1.14); peroxidase (EC 1.11.1.-)
YS2_S61_k97_746743_gene_2	1233	d__Bacteria	k__unclassified_d__Bacteria	p__Proteobacteria	c__Gammaproteobacteria	o__Enterobacteriales	f__Enterobacteriaceae	g__Salmonella	s__Salmonella_enterica	cfd:CFNIH1_14335	K08160	MFS transporter, DHA1 family, multidrug/chloramphenicol efflux transport protein	-	-	-	-	-	-	-	-	-	-	-	-
YS2_S61_k97_789631_gene_1	530	d__Bacteria	k__unclassified_d__Bacteria	p__Proteobacteria	c__Gammaproteobacteria	o__Pseudomonadales	f__Moraxellaceae	g__Acinetobacter	s__unclassified_g__Acinetobacter	ajo:RZ95_14885	K03782	catalase-peroxidase [EC:1.11.1.21]	ko00360;ko00380;ko00940	Phenylalanine metabolism;Tryptophan metabolism;Phenylpropanoid biosynthesis	1.11.1.21	catalase-peroxidase	-	-	Metabolism;Metabolism;Metabolism	Amino acid metabolism;Amino acid metabolism;Biosynthesis of other secondary metabolites	AA2	AA	Auxiliary Activities	manganese peroxidase (EC 1.11.1.13); versatile peroxidase (EC 1.11.1.16); lignin peroxidase (EC 1.11.1.14); peroxidase (EC 1.11.1.-)
Megahit_Mix_k97_460932_gene_1	519	d__Bacteria	k__unclassified_d__Bacteria	p__Proteobacteria	c__Gammaproteobacteria	o__Enterobacteriales	f__Enterobacteriaceae	g__Kluyvera	s__Kluyvera_georgiana	cama:F384_21680	K03782	catalase-peroxidase [EC:1.11.1.21]	ko00360;ko00380;ko00940	Phenylalanine metabolism;Tryptophan metabolism;Phenylpropanoid biosynthesis	1.11.1.21	catalase-peroxidase	-	-	Metabolism;Metabolism;Metabolism	Amino acid metabolism;Amino acid metabolism;Biosynthesis of other secondary metabolites	AA2	AA	Auxiliary Activities	manganese peroxidase (EC 1.11.1.13); versatile peroxidase (EC 1.11.1.16); lignin peroxidase (EC 1.11.1.14); peroxidase (EC 1.11.1.-)
Megahit_Mix_k97_277207_gene_1	800	d__Bacteria	k__unclassified_d__Bacteria	p__Proteobacteria	c__Gammaproteobacteria	o__Enterobacteriales	f__Enterobacteriaceae	g__Klebsiella	s__Klebsiella_pneumoniae	kpz:KPNIH27_13320	K03782	catalase-peroxidase [EC:1.11.1.21]	ko00360;ko00380;ko00940	Phenylalanine metabolism;Tryptophan metabolism;Phenylpropanoid biosynthesis	1.11.1.21	catalase-peroxidase	-	-	Metabolism;Metabolism;Metabolism	Amino acid metabolism;Amino acid metabolism;Biosynthesis of other secondary metabolites	AA2	AA	Auxiliary Activities	manganese peroxidase (EC 1.11.1.13); versatile peroxidase (EC 1.11.1.16); lignin peroxidase (EC 1.11.1.14); peroxidase (EC 1.11.1.-)
YS3_S57_k97_374519_gene_1	350	d__Bacteria	k__unclassified_d__Bacteria	p__Actinobacteria	c__Actinobacteria	o__Streptomycetales	f__Streptomycetaceae	g__Streptomyces	s__Streptomyces_purpurogeneiscleroticus	mor:MOC_5537	K03782	catalase-peroxidase [EC:1.11.1.21]	ko00360;ko00380;ko00940	Phenylalanine metabolism;Tryptophan metabolism;Phenylpropanoid biosynthesis	1.11.1.21	catalase-peroxidase	-	-	Metabolism;Metabolism;Metabolism	Amino acid metabolism;Amino acid metabolism;Biosynthesis of other secondary metabolites	AA2	AA	Auxiliary Activities	manganese peroxidase (EC 1.11.1.13); versatile peroxidase (EC 1.11.1.16); lignin peroxidase (EC 1.11.1.14); peroxidase (EC 1.11.1.-)
Megahit_Mix_k97_591482_gene_1	356	d__Bacteria	k__unclassified_d__Bacteria	p__Firmicutes	c__Bacilli	o__Bacillales	f__Bacillaceae	g__Bacillus	s__Bacillus_coahuilensis	ble:BleG1_1712	K03782	catalase-peroxidase [EC:1.11.1.21]	ko00360;ko00380;ko00940	Phenylalanine metabolism;Tryptophan metabolism;Phenylpropanoid biosynthesis	1.11.1.21	catalase-peroxidase	-	-	Metabolism;Metabolism;Metabolism	Amino acid metabolism;Amino acid metabolism;Biosynthesis of other secondary metabolites	AA2	AA	Auxiliary Activities	manganese peroxidase (EC 1.11.1.13); versatile peroxidase (EC 1.11.1.16); lignin peroxidase (EC 1.11.1.14); peroxidase (EC 1.11.1.-)
YS2_S61_k97_761023_gene_1	315	d__Bacteria	k__unclassified_d__Bacteria	p__Proteobacteria	c__Alphaproteobacteria	o__Rhizobiales	f__Hyphomicrobiaceae	g__Hyphomicrobium	s__Hyphomicrobium_nitrativorans	hni:W911_14945	K03782	catalase-peroxidase [EC:1.11.1.21]	ko00360;ko00380;ko00940	Phenylalanine metabolism;Tryptophan metabolism;Phenylpropanoid biosynthesis	1.11.1.21	catalase-peroxidase	-	-	Metabolism;Metabolism;Metabolism	Amino acid metabolism;Amino acid metabolism;Biosynthesis of other secondary metabolites	AA2	AA	Auxiliary Activities	manganese peroxidase (EC 1.11.1.13); versatile peroxidase (EC 1.11.1.16); lignin peroxidase (EC 1.11.1.14); peroxidase (EC 1.11.1.-)
YS3_S57_k97_552256_gene_1	677	d__Bacteria	k__unclassified_d__Bacteria	p__Chloroflexi	c__unclassified_p__Chloroflexi	o__unclassified_p__Chloroflexi	f__unclassified_p__Chloroflexi	g__unclassified_p__Chloroflexi	s__Chloroflexi_bacterium_OLB15	hau:Haur_2083	K05841	sterol 3beta-glucosyltransferase [EC:2.4.1.173]	-	-	2.4.1.173	sterol 3beta-glucosyltransferase	-	-	-	-	GT1	GT	Glycosyl Transferases	UDP-glucuronosyltransferase (EC 2.4.1.17); zeatin O-beta-xylosyltransferase (EC 2.4.2.40); 2-hydroxyacylsphingosine 1-beta-galactosyltransferase (EC 2.4.1.45); N-acylsphingosine galactosyltransferase (EC 2.4.1.47); flavonol 3-O-glucosyltransferase (EC 2.4.1.91); anthocyanidin 3-O-glucosyltransferase (EC 2.4.1.115); sinapate 1-glucosyltransferase (EC 2.4.1.120); indole-3-acetate beta-glucosyltrans…
Megahit_Mix_k97_257305_gene_1	555	d__Bacteria	k__unclassified_d__Bacteria	p__Actinobacteria	c__Actinobacteria	o__Micrococcales	f__Microbacteriaceae	g__Curtobacterium	s__Curtobacterium_sp._Leaf183	mrd:Mrad2831_4830	K03782	catalase-peroxidase [EC:1.11.1.21]	ko00360;ko00380;ko00940	Phenylalanine metabolism;Tryptophan metabolism;Phenylpropanoid biosynthesis	1.11.1.21	catalase-peroxidase	-	-	Metabolism;Metabolism;Metabolism	Amino acid metabolism;Amino acid metabolism;Biosynthesis of other secondary metabolites	AA2	AA	Auxiliary Activities	manganese peroxidase (EC 1.11.1.13); versatile peroxidase (EC 1.11.1.16); lignin peroxidase (EC 1.11.1.14); peroxidase (EC 1.11.1.-)
YS2_S61_k97_235979_gene_1	831	d__Bacteria	k__unclassified_d__Bacteria	p__Proteobacteria	c__Gammaproteobacteria	o__Enterobacteriales	f__Enterobacteriaceae	g__unclassified_f__Enterobacteriaceae	s__unclassified_f__Enterobacteriaceae	cfd:CFNIH1_07350	K03782	catalase-peroxidase [EC:1.11.1.21]	ko00360;ko00380;ko00940	Phenylalanine metabolism;Tryptophan metabolism;Phenylpropanoid biosynthesis	1.11.1.21	catalase-peroxidase	-	-	Metabolism;Metabolism;Metabolism	Amino acid metabolism;Amino acid metabolism;Biosynthesis of other secondary metabolites	AA2	AA	Auxiliary Activities	manganese peroxidase (EC 1.11.1.13); versatile peroxidase (EC 1.11.1.16); lignin peroxidase (EC 1.11.1.14); peroxidase (EC 1.11.1.-)
Megahit_Mix_k97_178720_gene_2	783	d__Bacteria	k__unclassified_d__Bacteria	p__Proteobacteria	c__Gammaproteobacteria	o__Enterobacteriales	f__Enterobacteriaceae	g__Escherichia	s__Escherichia_coli	ecl:EcolC_4073	K03782	catalase-peroxidase [EC:1.11.1.21]	ko00360;ko00380;ko00940	Phenylalanine metabolism;Tryptophan metabolism;Phenylpropanoid biosynthesis	1.11.1.21	catalase-peroxidase	-	-	Metabolism;Metabolism;Metabolism	Amino acid metabolism;Amino acid metabolism;Biosynthesis of other secondary metabolites	AA2	AA	Auxiliary Activities	manganese peroxidase (EC 1.11.1.13); versatile peroxidase (EC 1.11.1.16); lignin peroxidase (EC 1.11.1.14); peroxidase (EC 1.11.1.-)
Megahit_Mix_k97_498623_gene_2	757	d__Bacteria	k__unclassified_d__Bacteria	p__Proteobacteria	c__Gammaproteobacteria	o__Enterobacteriales	f__Enterobacteriaceae	g__Klebsiella	s__Klebsiella_pneumoniae	kpnu:LI86_17690	K08160	MFS transporter, DHA1 family, multidrug/chloramphenicol efflux transport protein	-	-	-	-	-	-	-	-	-	-	-	-
BS2_S58_k97_138182_gene_3	1233	d__Bacteria	k__unclassified_d__Bacteria	p__Proteobacteria	c__Gammaproteobacteria	o__Enterobacteriales	f__Enterobacteriaceae	g__Cedecea	s__Cedecea_neteri	cnt:JT31_20110	K08160	MFS transporter, DHA1 family, multidrug/chloramphenicol efflux transport protein	-	-	-	-	-	-	-	-	-	-	-	-
Megahit_Mix_k97_417481_gene_1	516	d__Bacteria	k__unclassified_d__Bacteria	p__Proteobacteria	c__Gammaproteobacteria	o__Enterobacteriales	f__Enterobacteriaceae	g__Escherichia	s__Escherichia_sp._TW09231	ecv:APECO1_2371	K15550	outer membrane protein, multidrug efflux system	-	-	-	-	-	-	-	-	-	-	-	-
YS1_S60_k97_5784_gene_14	1920	d__Bacteria	k__unclassified_d__Bacteria	p__Firmicutes	c__Bacilli	o__Bacillales	f__Staphylococcaceae	g__Staphylococcus	s__Staphylococcus_epidermidis	sag:SAG0923	K18220	ribosomal protection tetracycline resistance protein	-	-	-	-	-	-	-	-	-	-	-	-
Megahit_Mix_k97_284692_gene_1	815	d__Bacteria	k__unclassified_d__Bacteria	p__Firmicutes	c__Bacilli	o__Lactobacillales	f__Enterococcaceae	g__Enterococcus	s__Enterococcus_faecalis	efn:DENG_02660	K19350	lincosamide and streptogramin A transport system ATP-binding/permease protein	ko02010	ABC transporters	-	-	-	-	Environmental Information Processing	Membrane transport	-	-	-	-
Megahit_Mix_k97_529382_gene_1	339	d__Bacteria	k__unclassified_d__Bacteria	p__Proteobacteria	c__Gammaproteobacteria	o__Enterobacteriales	f__Enterobacteriaceae	g__Shigella	s__Shigella_flexneri	shq:A0259_01295	K03782	catalase-peroxidase [EC:1.11.1.21]	ko00360;ko00380;ko00940	Phenylalanine metabolism;Tryptophan metabolism;Phenylpropanoid biosynthesis	1.11.1.21	catalase-peroxidase	-	-	Metabolism;Metabolism;Metabolism	Amino acid metabolism;Amino acid metabolism;Biosynthesis of other secondary metabolites	AA2	AA	Auxiliary Activities	manganese peroxidase (EC 1.11.1.13); versatile peroxidase (EC 1.11.1.16); lignin peroxidase (EC 1.11.1.14); peroxidase (EC 1.11.1.-)
YS2_S61_k97_182399_gene_1	421	d__Bacteria	k__unclassified_d__Bacteria	p__Proteobacteria	c__Gammaproteobacteria	o__Pseudomonadales	f__Moraxellaceae	g__Acinetobacter	s__Acinetobacter_johnsonii	ajo:RZ95_14885	K03782	catalase-peroxidase [EC:1.11.1.21]	ko00360;ko00380;ko00940	Phenylalanine metabolism;Tryptophan metabolism;Phenylpropanoid biosynthesis	1.11.1.21	catalase-peroxidase	-	-	Metabolism;Metabolism;Metabolism	Amino acid metabolism;Amino acid metabolism;Biosynthesis of other secondary metabolites	AA2	AA	Auxiliary Activities	manganese peroxidase (EC 1.11.1.13); versatile peroxidase (EC 1.11.1.16); lignin peroxidase (EC 1.11.1.14); peroxidase (EC 1.11.1.-)
YS2_S61_k97_111089_gene_6	1230	d__Bacteria	k__unclassified_d__Bacteria	p__Proteobacteria	c__Gammaproteobacteria	o__Enterobacteriales	f__Enterobacteriaceae	g__Enterobacter	s__Enterobacter_mori	eclc:ECR091_07010	K08160	MFS transporter, DHA1 family, multidrug/chloramphenicol efflux transport protein	-	-	-	-	-	-	-	-	-	-	-	-
Megahit_Mix_k97_236681_gene_1	764	d__Bacteria	k__unclassified_d__Bacteria	p__Proteobacteria	c__Gammaproteobacteria	o__Enterobacteriales	f__Enterobacteriaceae	g__Escherichia	s__Escherichia_coli	ecr:ECIAI1_0881	K08160	MFS transporter, DHA1 family, multidrug/chloramphenicol efflux transport protein	-	-	-	-	-	-	-	-	-	-	-	-
YS2_S61_k97_118457_gene_1	361	d__Bacteria	k__unclassified_d__Bacteria	p__Proteobacteria	c__Gammaproteobacteria	o__Pseudomonadales	f__Moraxellaceae	g__Acinetobacter	s__Acinetobacter_johnsonii	ajo:RZ95_14885	K03782	catalase-peroxidase [EC:1.11.1.21]	ko00360;ko00380;ko00940	Phenylalanine metabolism;Tryptophan metabolism;Phenylpropanoid biosynthesis	1.11.1.21	catalase-peroxidase	-	-	Metabolism;Metabolism;Metabolism	Amino acid metabolism;Amino acid metabolism;Biosynthesis of other secondary metabolites	AA2	AA	Auxiliary Activities	manganese peroxidase (EC 1.11.1.13); versatile peroxidase (EC 1.11.1.16); lignin peroxidase (EC 1.11.1.14); peroxidase (EC 1.11.1.-)
BS1_S62_k97_52106_gene_1	286	d__Bacteria	k__unclassified_d__Bacteria	p__Proteobacteria	c__Gammaproteobacteria	o__Enterobacteriales	f__Enterobacteriaceae	g__Escherichia	s__Escherichia_coli	ecoh:ECRM13516_4959	K15550	outer membrane protein, multidrug efflux system	-	-	-	-	-	-	-	-	-	-	-	-
Megahit_Mix_k97_112459_gene_1	427	d__Bacteria	k__unclassified_d__Bacteria	p__Proteobacteria	c__Gammaproteobacteria	o__Enterobacteriales	f__Enterobacteriaceae	g__unclassified_f__Enterobacteriaceae	s__unclassified_f__Enterobacteriaceae	sfn:SFy_5954	K15549	membrane fusion protein, multidrug efflux system	-	-	-	-	-	-	-	-	-	-	-	-
BS1_S62_k97_215313_gene_1	384	d__Bacteria	k__unclassified_d__Bacteria	p__Proteobacteria	c__Gammaproteobacteria	o__Enterobacteriales	f__Enterobacteriaceae	g__Escherichia	s__Escherichia_sp._TW15838	eso:O3O_01910	K15550	outer membrane protein, multidrug efflux system	-	-	-	-	-	-	-	-	-	-	-	-
BS2_S58_k97_21654_gene_1	478	d__Bacteria	k__unclassified_d__Bacteria	p__Proteobacteria	c__Gammaproteobacteria	o__Enterobacteriales	f__Enterobacteriaceae	g__Citrobacter	s__unclassified_g__Citrobacter	elo:EC042_4454	K15549	membrane fusion protein, multidrug efflux system	-	-	-	-	-	-	-	-	-	-	-	-
YS2_S61_k97_452413_gene_7	2190	d__Bacteria	k__unclassified_d__Bacteria	p__Proteobacteria	c__Gammaproteobacteria	o__Enterobacteriales	f__Enterobacteriaceae	g__Enterobacter	s__Enterobacter_cloacae	kco:BWI95_18100	K03782	catalase-peroxidase [EC:1.11.1.21]	ko00360;ko00380;ko00940	Phenylalanine metabolism;Tryptophan metabolism;Phenylpropanoid biosynthesis	1.11.1.21	catalase-peroxidase	-	-	Metabolism;Metabolism;Metabolism	Amino acid metabolism;Amino acid metabolism;Biosynthesis of other secondary metabolites	AA2	AA	Auxiliary Activities	manganese peroxidase (EC 1.11.1.13); versatile peroxidase (EC 1.11.1.16); lignin peroxidase (EC 1.11.1.14); peroxidase (EC 1.11.1.-)
Megahit_Mix_k97_259865_gene_1	428	d__Bacteria	k__unclassified_d__Bacteria	p__Actinobacteria	c__Actinobacteria	o__Micrococcales	f__Microbacteriaceae	g__Microbacterium	s__Microbacterium_sp._TS-1	mph:MLP_08170	K03782	catalase-peroxidase [EC:1.11.1.21]	ko00360;ko00380;ko00940	Phenylalanine metabolism;Tryptophan metabolism;Phenylpropanoid biosynthesis	1.11.1.21	catalase-peroxidase	-	-	Metabolism;Metabolism;Metabolism	Amino acid metabolism;Amino acid metabolism;Biosynthesis of other secondary metabolites	AA2	AA	Auxiliary Activities	manganese peroxidase (EC 1.11.1.13); versatile peroxidase (EC 1.11.1.16); lignin peroxidase (EC 1.11.1.14); peroxidase (EC 1.11.1.-)
Megahit_Mix_k97_293107_gene_1	300	d__Bacteria	k__unclassified_d__Bacteria	p__Proteobacteria	c__Gammaproteobacteria	o__Enterobacteriales	f__Enterobacteriaceae	g__Kluyvera	s__Kluyvera_cryocrescens	ses:SARI_03387	K15549	membrane fusion protein, multidrug efflux system	-	-	-	-	-	-	-	-	-	-	-	-
YS2_S61_k97_38792_gene_3	921	d__Bacteria	k__unclassified_d__Bacteria	p__Proteobacteria	c__Gammaproteobacteria	o__Enterobacteriales	f__Enterobacteriaceae	g__Hafnia	s__Hafnia_alvei	opo:DSM2777_08795	K20534	polyisoprenyl-phosphate glycosyltransferase [EC:2.4.-.-]	-	-	-	-	-	-	-	-	GT2	GT	Glycosyl Transferases	cellulose synthase (EC 2.4.1.12); chitin synthase (EC 2.4.1.16); dolichyl-phosphate beta-D-mannosyltransferase (EC 2.4.1.83); dolichyl-phosphate beta-glucosyltransferase (EC 2.4.1.117); N-acetylglucosaminyltransferase (EC 2.4.1.-); N-acetylgalactosaminyltransferase (EC 2.4.1.-); hyaluronan synthase (EC 2.4.1.212); chitin oligosaccharide synthase (EC 2.4.1.-); beta-1,3-glucan synthase (EC 2.4.1.34…
BS3_S59_k97_162078_gene_1	972	d__Bacteria	k__unclassified_d__Bacteria	p__Firmicutes	c__Bacilli	o__Lactobacillales	f__Streptococcaceae	g__Lactococcus	s__Lactococcus_lactis	lls:lilo_0085	K12999	glucosyltransferase [EC:2.4.1.-]	-	-	-	-	-	-	-	-	GT2	GT	Glycosyl Transferases	cellulose synthase (EC 2.4.1.12); chitin synthase (EC 2.4.1.16); dolichyl-phosphate beta-D-mannosyltransferase (EC 2.4.1.83); dolichyl-phosphate beta-glucosyltransferase (EC 2.4.1.117); N-acetylglucosaminyltransferase (EC 2.4.1.-); N-acetylgalactosaminyltransferase (EC 2.4.1.-); hyaluronan synthase (EC 2.4.1.212); chitin oligosaccharide synthase (EC 2.4.1.-); beta-1,3-glucan synthase (EC 2.4.1.34…
YS2_S61_k97_850532_gene_9	927	d__Bacteria	k__unclassified_d__Bacteria	p__Proteobacteria	c__Gammaproteobacteria	o__Enterobacteriales	f__Enterobacteriaceae	g__Enterobacter	s__Enterobacter_cloacae	ekb:BFV64_14175	K20534	polyisoprenyl-phosphate glycosyltransferase [EC:2.4.-.-]	-	-	-	-	-	-	-	-	GT2	GT	Glycosyl Transferases	cellulose synthase (EC 2.4.1.12); chitin synthase (EC 2.4.1.16); dolichyl-phosphate beta-D-mannosyltransferase (EC 2.4.1.83); dolichyl-phosphate beta-glucosyltransferase (EC 2.4.1.117); N-acetylglucosaminyltransferase (EC 2.4.1.-); N-acetylgalactosaminyltransferase (EC 2.4.1.-); hyaluronan synthase (EC 2.4.1.212); chitin oligosaccharide synthase (EC 2.4.1.-); beta-1,3-glucan synthase (EC 2.4.1.34…
BS3_S59_k97_390425_gene_5	930	d__Bacteria	k__unclassified_d__Bacteria	p__Proteobacteria	c__Gammaproteobacteria	o__Enterobacteriales	f__Enterobacteriaceae	g__Escherichia	s__unclassified_g__Escherichia	eum:ECUMN_0913	K20534	polyisoprenyl-phosphate glycosyltransferase [EC:2.4.-.-]	-	-	-	-	-	-	-	-	GT2	GT	Glycosyl Transferases	cellulose synthase (EC 2.4.1.12); chitin synthase (EC 2.4.1.16); dolichyl-phosphate beta-D-mannosyltransferase (EC 2.4.1.83); dolichyl-phosphate beta-glucosyltransferase (EC 2.4.1.117); N-acetylglucosaminyltransferase (EC 2.4.1.-); N-acetylgalactosaminyltransferase (EC 2.4.1.-); hyaluronan synthase (EC 2.4.1.212); chitin oligosaccharide synthase (EC 2.4.1.-); beta-1,3-glucan synthase (EC 2.4.1.34…
BS1_S62_k97_236930_gene_1	987	d__Bacteria	k__unclassified_d__Bacteria	p__Proteobacteria	c__Betaproteobacteria	o__Burkholderiales	f__Comamonadaceae	g__Alicycliphilus	s__unclassified_g__Alicycliphilus	adn:Alide_1984	K20534	polyisoprenyl-phosphate glycosyltransferase [EC:2.4.-.-]	-	-	-	-	-	-	-	-	GT2	GT	Glycosyl Transferases	cellulose synthase (EC 2.4.1.12); chitin synthase (EC 2.4.1.16); dolichyl-phosphate beta-D-mannosyltransferase (EC 2.4.1.83); dolichyl-phosphate beta-glucosyltransferase (EC 2.4.1.117); N-acetylglucosaminyltransferase (EC 2.4.1.-); N-acetylgalactosaminyltransferase (EC 2.4.1.-); hyaluronan synthase (EC 2.4.1.212); chitin oligosaccharide synthase (EC 2.4.1.-); beta-1,3-glucan synthase (EC 2.4.1.34…
YS2_S61_k97_109894_gene_3	942	d__Bacteria	k__unclassified_d__Bacteria	p__Proteobacteria	c__Gammaproteobacteria	o__unclassified_c__Gammaproteobacteria	f__unclassified_c__Gammaproteobacteria	g__Wohlfahrtiimonas	s__Wohlfahrtiimonas_chitiniclastica	sev:STMMW_06241	K20534	polyisoprenyl-phosphate glycosyltransferase [EC:2.4.-.-]	-	-	-	-	-	-	-	-	GT2	GT	Glycosyl Transferases	cellulose synthase (EC 2.4.1.12); chitin synthase (EC 2.4.1.16); dolichyl-phosphate beta-D-mannosyltransferase (EC 2.4.1.83); dolichyl-phosphate beta-glucosyltransferase (EC 2.4.1.117); N-acetylglucosaminyltransferase (EC 2.4.1.-); N-acetylgalactosaminyltransferase (EC 2.4.1.-); hyaluronan synthase (EC 2.4.1.212); chitin oligosaccharide synthase (EC 2.4.1.-); beta-1,3-glucan synthase (EC 2.4.1.34…
YS1_S60_k97_144452_gene_3	918	d__Bacteria	k__unclassified_d__Bacteria	p__Proteobacteria	c__Gammaproteobacteria	o__Enterobacteriales	f__Enterobacteriaceae	g__Salmonella	s__Salmonella_enterica	seec:CFSAN002050_09405	K20534	polyisoprenyl-phosphate glycosyltransferase [EC:2.4.-.-]	-	-	-	-	-	-	-	-	GT2	GT	Glycosyl Transferases	cellulose synthase (EC 2.4.1.12); chitin synthase (EC 2.4.1.16); dolichyl-phosphate beta-D-mannosyltransferase (EC 2.4.1.83); dolichyl-phosphate beta-glucosyltransferase (EC 2.4.1.117); N-acetylglucosaminyltransferase (EC 2.4.1.-); N-acetylgalactosaminyltransferase (EC 2.4.1.-); hyaluronan synthase (EC 2.4.1.212); chitin oligosaccharide synthase (EC 2.4.1.-); beta-1,3-glucan synthase (EC 2.4.1.34…
YS1_S60_k97_30960_gene_1	927	d__Bacteria	k__unclassified_d__Bacteria	p__Firmicutes	c__Bacilli	o__Lactobacillales	f__Streptococcaceae	g__Streptococcus	s__Streptococcus_thermophilus	stn:STND_1417	K12999	glucosyltransferase [EC:2.4.1.-]	-	-	-	-	-	-	-	-	GT2	GT	Glycosyl Transferases	cellulose synthase (EC 2.4.1.12); chitin synthase (EC 2.4.1.16); dolichyl-phosphate beta-D-mannosyltransferase (EC 2.4.1.83); dolichyl-phosphate beta-glucosyltransferase (EC 2.4.1.117); N-acetylglucosaminyltransferase (EC 2.4.1.-); N-acetylgalactosaminyltransferase (EC 2.4.1.-); hyaluronan synthase (EC 2.4.1.212); chitin oligosaccharide synthase (EC 2.4.1.-); beta-1,3-glucan synthase (EC 2.4.1.34…
BS3_S59_k97_55619_gene_3	927	d__Bacteria	k__unclassified_d__Bacteria	p__Firmicutes	c__Clostridia	o__Clostridiales	f__Clostridiaceae	g__Clostridium	s__Clostridium_botulinum	bcy:Bcer98_3950	K20534	polyisoprenyl-phosphate glycosyltransferase [EC:2.4.-.-]	-	-	-	-	-	-	-	-	GT2	GT	Glycosyl Transferases	cellulose synthase (EC 2.4.1.12); chitin synthase (EC 2.4.1.16); dolichyl-phosphate beta-D-mannosyltransferase (EC 2.4.1.83); dolichyl-phosphate beta-glucosyltransferase (EC 2.4.1.117); N-acetylglucosaminyltransferase (EC 2.4.1.-); N-acetylgalactosaminyltransferase (EC 2.4.1.-); hyaluronan synthase (EC 2.4.1.212); chitin oligosaccharide synthase (EC 2.4.1.-); beta-1,3-glucan synthase (EC 2.4.1.34…
BS3_S59_k97_197991_gene_3	990	d__Bacteria	k__unclassified_d__Bacteria	p__Firmicutes	c__Clostridia	o__Clostridiales	f__Clostridiaceae	g__Clostridium	s__Clostridium_celatum	cbv:U729_632	K20534	polyisoprenyl-phosphate glycosyltransferase [EC:2.4.-.-]	-	-	-	-	-	-	-	-	GT2	GT	Glycosyl Transferases	cellulose synthase (EC 2.4.1.12); chitin synthase (EC 2.4.1.16); dolichyl-phosphate beta-D-mannosyltransferase (EC 2.4.1.83); dolichyl-phosphate beta-glucosyltransferase (EC 2.4.1.117); N-acetylglucosaminyltransferase (EC 2.4.1.-); N-acetylgalactosaminyltransferase (EC 2.4.1.-); hyaluronan synthase (EC 2.4.1.212); chitin oligosaccharide synthase (EC 2.4.1.-); beta-1,3-glucan synthase (EC 2.4.1.34…
YS2_S61_k97_520859_gene_2	939	d__Bacteria	k__unclassified_d__Bacteria	p__Proteobacteria	c__Gammaproteobacteria	o__Enterobacteriales	f__Enterobacteriaceae	g__Providencia	s__Providencia_rettgeri	enc:ECL_03179	K20534	polyisoprenyl-phosphate glycosyltransferase [EC:2.4.-.-]	-	-	-	-	-	-	-	-	GT2	GT	Glycosyl Transferases	cellulose synthase (EC 2.4.1.12); chitin synthase (EC 2.4.1.16); dolichyl-phosphate beta-D-mannosyltransferase (EC 2.4.1.83); dolichyl-phosphate beta-glucosyltransferase (EC 2.4.1.117); N-acetylglucosaminyltransferase (EC 2.4.1.-); N-acetylgalactosaminyltransferase (EC 2.4.1.-); hyaluronan synthase (EC 2.4.1.212); chitin oligosaccharide synthase (EC 2.4.1.-); beta-1,3-glucan synthase (EC 2.4.1.34…
YS2_S61_k97_448449_gene_2	936	d__Bacteria	k__unclassified_d__Bacteria	p__Firmicutes	c__Bacilli	o__Lactobacillales	f__Streptococcaceae	g__Lactococcus	s__Lactococcus_lactis	llx:NCDO2118_0074	K12999	glucosyltransferase [EC:2.4.1.-]	-	-	-	-	-	-	-	-	GT2	GT	Glycosyl Transferases	cellulose synthase (EC 2.4.1.12); chitin synthase (EC 2.4.1.16); dolichyl-phosphate beta-D-mannosyltransferase (EC 2.4.1.83); dolichyl-phosphate beta-glucosyltransferase (EC 2.4.1.117); N-acetylglucosaminyltransferase (EC 2.4.1.-); N-acetylgalactosaminyltransferase (EC 2.4.1.-); hyaluronan synthase (EC 2.4.1.212); chitin oligosaccharide synthase (EC 2.4.1.-); beta-1,3-glucan synthase (EC 2.4.1.34…
YS2_S61_k97_482547_gene_2	1002	d__Bacteria	k__unclassified_d__Bacteria	p__Firmicutes	c__Clostridia	o__Clostridiales	f__Clostridiaceae	g__Clostridium	s__Clostridium_celatum	cbv:U729_632	K20534	polyisoprenyl-phosphate glycosyltransferase [EC:2.4.-.-]	-	-	-	-	-	-	-	-	GT2	GT	Glycosyl Transferases	cellulose synthase (EC 2.4.1.12); chitin synthase (EC 2.4.1.16); dolichyl-phosphate beta-D-mannosyltransferase (EC 2.4.1.83); dolichyl-phosphate beta-glucosyltransferase (EC 2.4.1.117); N-acetylglucosaminyltransferase (EC 2.4.1.-); N-acetylgalactosaminyltransferase (EC 2.4.1.-); hyaluronan synthase (EC 2.4.1.212); chitin oligosaccharide synthase (EC 2.4.1.-); beta-1,3-glucan synthase (EC 2.4.1.34…
BS3_S59_k97_101653_gene_3	948	d__Bacteria	k__unclassified_d__Bacteria	p__Firmicutes	c__Clostridia	o__Clostridiales	f__Clostridiaceae	g__Clostridium	s__Clostridium_celatum	cbv:U729_632	K20534	polyisoprenyl-phosphate glycosyltransferase [EC:2.4.-.-]	-	-	-	-	-	-	-	-	GT2	GT	Glycosyl Transferases	cellulose synthase (EC 2.4.1.12); chitin synthase (EC 2.4.1.16); dolichyl-phosphate beta-D-mannosyltransferase (EC 2.4.1.83); dolichyl-phosphate beta-glucosyltransferase (EC 2.4.1.117); N-acetylglucosaminyltransferase (EC 2.4.1.-); N-acetylgalactosaminyltransferase (EC 2.4.1.-); hyaluronan synthase (EC 2.4.1.212); chitin oligosaccharide synthase (EC 2.4.1.-); beta-1,3-glucan synthase (EC 2.4.1.34…
BS3_S59_k97_47038_gene_2	930	d__Bacteria	k__unclassified_d__Bacteria	p__Firmicutes	c__Bacilli	o__Lactobacillales	f__Streptococcaceae	g__Streptococcus	s__Streptococcus_pasteurianus	stb:SGPB_1292	K12999	glucosyltransferase [EC:2.4.1.-]	-	-	-	-	-	-	-	-	GT2	GT	Glycosyl Transferases	cellulose synthase (EC 2.4.1.12); chitin synthase (EC 2.4.1.16); dolichyl-phosphate beta-D-mannosyltransferase (EC 2.4.1.83); dolichyl-phosphate beta-glucosyltransferase (EC 2.4.1.117); N-acetylglucosaminyltransferase (EC 2.4.1.-); N-acetylgalactosaminyltransferase (EC 2.4.1.-); hyaluronan synthase (EC 2.4.1.212); chitin oligosaccharide synthase (EC 2.4.1.-); beta-1,3-glucan synthase (EC 2.4.1.34…
BS1_S62_k97_27966_gene_132	948	d__Bacteria	k__unclassified_d__Bacteria	p__Firmicutes	c__Clostridia	o__Clostridiales	f__Clostridiaceae	g__Clostridium	s__Clostridium_colicanis	ccb:Clocel_1542	K20534	polyisoprenyl-phosphate glycosyltransferase [EC:2.4.-.-]	-	-	-	-	-	-	-	-	GT2	GT	Glycosyl Transferases	cellulose synthase (EC 2.4.1.12); chitin synthase (EC 2.4.1.16); dolichyl-phosphate beta-D-mannosyltransferase (EC 2.4.1.83); dolichyl-phosphate beta-glucosyltransferase (EC 2.4.1.117); N-acetylglucosaminyltransferase (EC 2.4.1.-); N-acetylgalactosaminyltransferase (EC 2.4.1.-); hyaluronan synthase (EC 2.4.1.212); chitin oligosaccharide synthase (EC 2.4.1.-); beta-1,3-glucan synthase (EC 2.4.1.34…
BS3_S59_k97_585009_gene_1	243	d__Bacteria	k__unclassified_d__Bacteria	p__Proteobacteria	c__Gammaproteobacteria	o__Enterobacteriales	f__Enterobacteriaceae	g__Escherichia	s__Escherichia_coli	ebl:ECD_04022	K01467	beta-lactamase class C [EC:3.5.2.6]	ko01501;ko02020	beta-Lactam resistance;Two-component system	3.5.2.6	beta-lactamase	M00628	beta-Lactam resistance, AmpC system	Human Diseases;Environmental Information Processing	Drug resistance: Antimicrobial;Signal transduction	-	-	-	-
BS3_S59_k97_175044_gene_23	735	d__Bacteria	k__unclassified_d__Bacteria	p__Firmicutes	c__Clostridia	o__Clostridiales	f__Clostridiaceae	g__Clostridium	s__Clostridium_sp._ND2	cck:Ccar_04735	K09697	sodium transport system ATP-binding protein [EC:3.6.3.7]	ko02010;ko02020	ABC transporters;Two-component system	3.6.3.7	Na+-exporting ATPase	M00253	Sodium transport system	Environmental Information Processing;Environmental Information Processing	Membrane transport;Signal transduction	-	-	-	-
YS2_S61_k97_275462_gene_3	1170	d__Bacteria	k__unclassified_d__Bacteria	p__Proteobacteria	c__Gammaproteobacteria	o__Pseudomonadales	f__Moraxellaceae	g__Acinetobacter	s__Acinetobacter_schindleri	acv:AMD27_13015	K00012	UDPglucose 6-dehydrogenase [EC:1.1.1.22]	ko00040;ko00053;ko00520	Pentose and glucuronate interconversions;Ascorbate and aldarate metabolism;Amino sugar and nucleotide sugar metabolism	1.1.1.22	UDP-glucose 6-dehydrogenase	M00014;M00129;M00361;M00362	Glucuronate pathway (uronate pathway);Ascorbate biosynthesis, animals, glucose-1P => ascorbate;Nucleotide sugar biosynthesis, eukaryotes;Nucleotide sugar biosynthesis, prokaryotes	Metabolism;Metabolism;Metabolism	Carbohydrate metabolism;Carbohydrate metabolism;Carbohydrate metabolism	-	-	-	-
Megahit_Mix_k97_329057_gene_1	661	d__Bacteria	k__unclassified_d__Bacteria	p__Proteobacteria	c__Gammaproteobacteria	o__Enterobacteriales	f__Enterobacteriaceae	g__Klebsiella	s__Klebsiella_oxytoca	kok:KONIH1_08980	K03760	lipid A ethanolaminephosphotransferase [EC:2.7.8.43]	ko01503	Cationic antimicrobial peptide (CAMP) resistance	2.7.8.43	lipid A phosphoethanolamine transferase	M00722	Cationic antimicrobial peptide (CAMP) resistance, ethanolaminephosphotransferase EptA	Human Diseases	Drug resistance: Antimicrobial	-	-	-	-
Megahit_Mix_k97_566464_gene_1	762	d__Bacteria	k__unclassified_d__Bacteria	p__Proteobacteria	c__Gammaproteobacteria	o__Enterobacteriales	f__Enterobacteriaceae	g__unclassified_f__Enterobacteriaceae	s__unclassified_f__Enterobacteriaceae	kpo:KPN2242_05715	K02028	polar amino acid transport system ATP-binding protein [EC:3.6.3.21]	-	-	3.6.3.21	polar-amino-acid-transporting ATPase	M00236	Putative polar amino acid transport system	-	-	-	-	-	-
YS2_S61_k97_358081_gene_11	1467	d__Bacteria	k__unclassified_d__Bacteria	p__Proteobacteria	c__Gammaproteobacteria	o__Enterobacteriales	f__Enterobacteriaceae	g__Providencia	s__Providencia_rettgeri	prg:RB151_025290	K07637	two-component system, OmpR family, sensor histidine kinase PhoQ [EC:2.7.13.3]	ko01503;ko02020	Cationic antimicrobial peptide (CAMP) resistance;Two-component system	2.7.13.3	histidine kinase	M00444;M00709;M00721;M00723;M00724;M00744	PhoQ-PhoP (magnesium transport) two-component regulatory system;Macrolide resistance, MacAB-TolC transporter;Cationic antimicrobial peptide (CAMP) resistance, arnBCADTEF operon;Cationic antimicrobial peptide (CAMP) resistance, ethanolaminephosphotransferase EptB;Cationic antimicrobial peptide (CAMP) resistance, palmitoyl transferase PagP;Cationic antimicrobial peptide (CAMP) resistance, protease …	Human Diseases;Environmental Information Processing	Drug resistance: Antimicrobial;Signal transduction	-	-	-	-
YS1_S60_k97_109597_gene_30	1884	d__Bacteria	k__unclassified_d__Bacteria	p__Firmicutes	c__Bacilli	o__Lactobacillales	f__Lactobacillaceae	g__Lactobacillus	s__Lactobacillus_salivarius	lsi:HN6_00030	K07652	two-component system, OmpR family, sensor histidine kinase VicK [EC:2.7.13.3]	ko02020	Two-component system	2.7.13.3	histidine kinase	M00459	VicK-VicR (cell wall metabolism) two-component regulatory system	Environmental Information Processing	Signal transduction	-	-	-	-
Megahit_Mix_k97_125127_gene_1	258	d__Bacteria	k__unclassified_d__Bacteria	p__Proteobacteria	c__Gammaproteobacteria	o__Enterobacteriales	f__Enterobacteriaceae	g__Enterobacter	s__Enterobacter_cloacae	eclc:ECR091_13950	K00012	UDPglucose 6-dehydrogenase [EC:1.1.1.22]	ko00040;ko00053;ko00520	Pentose and glucuronate interconversions;Ascorbate and aldarate metabolism;Amino sugar and nucleotide sugar metabolism	1.1.1.22	UDP-glucose 6-dehydrogenase	M00014;M00129;M00361;M00362	Glucuronate pathway (uronate pathway);Ascorbate biosynthesis, animals, glucose-1P => ascorbate;Nucleotide sugar biosynthesis, eukaryotes;Nucleotide sugar biosynthesis, prokaryotes	Metabolism;Metabolism;Metabolism	Carbohydrate metabolism;Carbohydrate metabolism;Carbohydrate metabolism	-	-	-	-
Megahit_Mix_k97_55207_gene_1	402	d__Bacteria	k__unclassified_d__Bacteria	p__Firmicutes	c__Bacilli	o__Lactobacillales	f__Lactobacillaceae	g__Lactobacillus	s__Lactobacillus_agilis	lrm:LRC_01090	K00012	UDPglucose 6-dehydrogenase [EC:1.1.1.22]	ko00040;ko00053;ko00520	Pentose and glucuronate interconversions;Ascorbate and aldarate metabolism;Amino sugar and nucleotide sugar metabolism	1.1.1.22	UDP-glucose 6-dehydrogenase	M00014;M00129;M00361;M00362	Glucuronate pathway (uronate pathway);Ascorbate biosynthesis, animals, glucose-1P => ascorbate;Nucleotide sugar biosynthesis, eukaryotes;Nucleotide sugar biosynthesis, prokaryotes	Metabolism;Metabolism;Metabolism	Carbohydrate metabolism;Carbohydrate metabolism;Carbohydrate metabolism	-	-	-	-
YS2_S61_k97_274378_gene_2	1464	d__Bacteria	k__unclassified_d__Bacteria	p__Proteobacteria	c__Gammaproteobacteria	o__Enterobacteriales	f__Enterobacteriaceae	g__Enterobacter	s__Enterobacter_sp._638	ent:Ent638_1642	K07637	two-component system, OmpR family, sensor histidine kinase PhoQ [EC:2.7.13.3]	ko01503;ko02020	Cationic antimicrobial peptide (CAMP) resistance;Two-component system	2.7.13.3	histidine kinase	M00444;M00709;M00721;M00723;M00724;M00744	PhoQ-PhoP (magnesium transport) two-component regulatory system;Macrolide resistance, MacAB-TolC transporter;Cationic antimicrobial peptide (CAMP) resistance, arnBCADTEF operon;Cationic antimicrobial peptide (CAMP) resistance, ethanolaminephosphotransferase EptB;Cationic antimicrobial peptide (CAMP) resistance, palmitoyl transferase PagP;Cationic antimicrobial peptide (CAMP) resistance, protease …	Human Diseases;Environmental Information Processing	Drug resistance: Antimicrobial;Signal transduction	-	-	-	-
YS1_S60_k97_24612_gene_11	1239	d__Bacteria	k__unclassified_d__Bacteria	p__Firmicutes	c__Bacilli	o__Lactobacillales	f__Lactobacillaceae	g__Lactobacillus	s__Lactobacillus_salivarius	lsj:LSJ_0484	K09458	3-oxoacyl-[acyl-carrier-protein] synthase II [EC:2.3.1.179]	ko00061;ko00780;ko01212	Fatty acid biosynthesis;Biotin metabolism;Fatty acid metabolism	2.3.1.179	beta-ketoacyl-[acyl-carrier-protein] synthase II	M00083;M00572	Fatty acid biosynthesis, elongation;Pimeloyl-ACP biosynthesis, BioC-BioH pathway, malonyl-ACP => pimeloyl-ACP	Metabolism;Metabolism;Metabolism	Lipid metabolism;Metabolism of cofactors and vitamins;Global and overview maps	-	-	-	-
YS1_S60_k97_86220_gene_13	1167	d__Bacteria	k__unclassified_d__Bacteria	p__Firmicutes	c__Bacilli	o__Lactobacillales	f__Enterococcaceae	g__Enterococcus	s__Enterococcus_faecium	efd:EFD32_1891	K00012	UDPglucose 6-dehydrogenase [EC:1.1.1.22]	ko00040;ko00053;ko00520	Pentose and glucuronate interconversions;Ascorbate and aldarate metabolism;Amino sugar and nucleotide sugar metabolism	1.1.1.22	UDP-glucose 6-dehydrogenase	M00014;M00129;M00361;M00362	Glucuronate pathway (uronate pathway);Ascorbate biosynthesis, animals, glucose-1P => ascorbate;Nucleotide sugar biosynthesis, eukaryotes;Nucleotide sugar biosynthesis, prokaryotes	Metabolism;Metabolism;Metabolism	Carbohydrate metabolism;Carbohydrate metabolism;Carbohydrate metabolism	-	-	-	-
YS2_S61_k97_142314_gene_8	1473	d__Bacteria	k__unclassified_d__Bacteria	p__Proteobacteria	c__Gammaproteobacteria	o__Enterobacteriales	f__Enterobacteriaceae	g__Hafnia	s__Hafnia_alvei	hav:AT03_12655	K07637	two-component system, OmpR family, sensor histidine kinase PhoQ [EC:2.7.13.3]	ko01503;ko02020	Cationic antimicrobial peptide (CAMP) resistance;Two-component system	2.7.13.3	histidine kinase	M00444;M00709;M00721;M00723;M00724;M00744	PhoQ-PhoP (magnesium transport) two-component regulatory system;Macrolide resistance, MacAB-TolC transporter;Cationic antimicrobial peptide (CAMP) resistance, arnBCADTEF operon;Cationic antimicrobial peptide (CAMP) resistance, ethanolaminephosphotransferase EptB;Cationic antimicrobial peptide (CAMP) resistance, palmitoyl transferase PagP;Cationic antimicrobial peptide (CAMP) resistance, protease …	Human Diseases;Environmental Information Processing	Drug resistance: Antimicrobial;Signal transduction	-	-	-	-
YS3_S57_k97_207996_gene_2	945	d__Bacteria	k__unclassified_d__Bacteria	p__Firmicutes	c__Bacilli	o__Lactobacillales	f__Streptococcaceae	g__Streptococcus	s__Streptococcus_caballi	sga:GALLO_0496	K11617	two-component system, NarL family, sensor histidine kinase LiaS [EC:2.7.13.3]	ko02020	Two-component system	2.7.13.3	histidine kinase	M00481;M00754	LiaS-LiaR (cell wall stress response) two-component regulatory system;Nisin resistance, phage shock protein homolog LiaH	Environmental Information Processing	Signal transduction	-	-	-	-
YS1_S60_k97_28902_gene_5	1539	d__Bacteria	k__unclassified_d__Bacteria	p__Proteobacteria	c__Epsilonproteobacteria	o__Campylobacterales	f__Campylobacteraceae	g__Campylobacter	s__Campylobacter_jejuni	cjj:CJJ81176_0283	K03760	lipid A ethanolaminephosphotransferase [EC:2.7.8.43]	ko01503	Cationic antimicrobial peptide (CAMP) resistance	2.7.8.43	lipid A phosphoethanolamine transferase	M00722	Cationic antimicrobial peptide (CAMP) resistance, ethanolaminephosphotransferase EptA	Human Diseases	Drug resistance: Antimicrobial	-	-	-	-
YS2_S61_k97_288064_gene_19	1170	d__Bacteria	k__unclassified_d__Bacteria	p__Proteobacteria	c__Gammaproteobacteria	o__Enterobacteriales	f__Enterobacteriaceae	g__Enterobacter	s__unclassified_g__Enterobacter	eec:EcWSU1_04273	K00647	3-oxoacyl-[acyl-carrier-protein] synthase I [EC:2.3.1.41]	ko00061;ko00780;ko01212	Fatty acid biosynthesis;Biotin metabolism;Fatty acid metabolism	2.3.1.41	beta-ketoacyl-[acyl-carrier-protein] synthase I	M00083;M00572	Fatty acid biosynthesis, elongation;Pimeloyl-ACP biosynthesis, BioC-BioH pathway, malonyl-ACP => pimeloyl-ACP	Metabolism;Metabolism;Metabolism	Lipid metabolism;Metabolism of cofactors and vitamins;Global and overview maps	-	-	-	-
YS3_S57_k97_562302_gene_2	653	d__Bacteria	k__unclassified_d__Bacteria	p__Proteobacteria	c__Gammaproteobacteria	o__Enterobacteriales	f__Enterobacteriaceae	g__Yokenella	s__Yokenella_regensburgei	kpi:D364_10750	K02028	polar amino acid transport system ATP-binding protein [EC:3.6.3.21]	-	-	3.6.3.21	polar-amino-acid-transporting ATPase	M00236	Putative polar amino acid transport system	-	-	-	-	-	-
Megahit_Mix_k97_63081_gene_1	579	d__Bacteria	k__unclassified_d__Bacteria	p__Firmicutes	c__Bacilli	o__Lactobacillales	f__Streptococcaceae	g__Streptococcus	s__Streptococcus_suis	ssui:T15_1860	K09458	3-oxoacyl-[acyl-carrier-protein] synthase II [EC:2.3.1.179]	ko00061;ko00780;ko01212	Fatty acid biosynthesis;Biotin metabolism;Fatty acid metabolism	2.3.1.179	beta-ketoacyl-[acyl-carrier-protein] synthase II	M00083;M00572	Fatty acid biosynthesis, elongation;Pimeloyl-ACP biosynthesis, BioC-BioH pathway, malonyl-ACP => pimeloyl-ACP	Metabolism;Metabolism;Metabolism	Lipid metabolism;Metabolism of cofactors and vitamins;Global and overview maps	-	-	-	-
YS2_S61_k97_38622_gene_21	1245	d__Bacteria	k__unclassified_d__Bacteria	p__Proteobacteria	c__Gammaproteobacteria	o__Enterobacteriales	f__Enterobacteriaceae	g__Morganella	s__unclassified_g__Morganella	mmk:MU9_2726	K09458	3-oxoacyl-[acyl-carrier-protein] synthase II [EC:2.3.1.179]	ko00061;ko00780;ko01212	Fatty acid biosynthesis;Biotin metabolism;Fatty acid metabolism	2.3.1.179	beta-ketoacyl-[acyl-carrier-protein] synthase II	M00083;M00572	Fatty acid biosynthesis, elongation;Pimeloyl-ACP biosynthesis, BioC-BioH pathway, malonyl-ACP => pimeloyl-ACP	Metabolism;Metabolism;Metabolism	Lipid metabolism;Metabolism of cofactors and vitamins;Global and overview maps	-	-	-	-
BS3_S59_k97_297108_gene_2	822	d__Bacteria	k__unclassified_d__Bacteria	p__Firmicutes	c__Clostridia	o__Clostridiales	f__Peptostreptococcaceae	g__Terrisporobacter	s__Terrisporobacter_othiniensis	pdc:CDIF630_01790	K09697	sodium transport system ATP-binding protein [EC:3.6.3.7]	ko02010;ko02020	ABC transporters;Two-component system	3.6.3.7	Na+-exporting ATPase	M00253	Sodium transport system	Environmental Information Processing;Environmental Information Processing	Membrane transport;Signal transduction	-	-	-	-
YS2_S61_k97_290721_gene_1	252	d__Bacteria	k__unclassified_d__Bacteria	p__Proteobacteria	c__Gammaproteobacteria	o__Enterobacteriales	f__Enterobacteriaceae	g__Escherichia	s__Escherichia_albertii	eal:EAKF1_ch3986	K00012	UDPglucose 6-dehydrogenase [EC:1.1.1.22]	ko00040;ko00053;ko00520	Pentose and glucuronate interconversions;Ascorbate and aldarate metabolism;Amino sugar and nucleotide sugar metabolism	1.1.1.22	UDP-glucose 6-dehydrogenase	M00014;M00129;M00361;M00362	Glucuronate pathway (uronate pathway);Ascorbate biosynthesis, animals, glucose-1P => ascorbate;Nucleotide sugar biosynthesis, eukaryotes;Nucleotide sugar biosynthesis, prokaryotes	Metabolism;Metabolism;Metabolism	Carbohydrate metabolism;Carbohydrate metabolism;Carbohydrate metabolism	-	-	-	-
YS3_S57_k97_443856_gene_1	294	d__Bacteria	k__unclassified_d__Bacteria	p__unclassified_d__Bacteria	c__unclassified_d__Bacteria	o__unclassified_d__Bacteria	f__unclassified_d__Bacteria	g__unclassified_d__Bacteria	s__uncultured_bacterium	cur:cu1538	K10673	streptomycin 3"-kinase [EC:2.7.1.87]	-	-	2.7.1.87	streptomycin 3''-kinase	M00766	Streptomycin resistance, deactivating enzyme StrAB	-	-	-	-	-	-
BS3_S59_k97_232122_gene_13	1245	d__Bacteria	k__unclassified_d__Bacteria	p__Firmicutes	c__Clostridia	o__Clostridiales	f__Clostridiaceae	g__Clostridium	s__Clostridium_sp._ND2	cpe:CPE1071	K09458	3-oxoacyl-[acyl-carrier-protein] synthase II [EC:2.3.1.179]	ko00061;ko00780;ko01212	Fatty acid biosynthesis;Biotin metabolism;Fatty acid metabolism	2.3.1.179	beta-ketoacyl-[acyl-carrier-protein] synthase II	M00083;M00572	Fatty acid biosynthesis, elongation;Pimeloyl-ACP biosynthesis, BioC-BioH pathway, malonyl-ACP => pimeloyl-ACP	Metabolism;Metabolism;Metabolism	Lipid metabolism;Metabolism of cofactors and vitamins;Global and overview maps	-	-	-	-
BS2_S58_k97_89888_gene_1	918	d__Bacteria	k__unclassified_d__Bacteria	p__Proteobacteria	c__Gammaproteobacteria	o__Pseudomonadales	f__Moraxellaceae	g__Acinetobacter	s__Acinetobacter_soli	asol:BEN76_06285	K18143	two-component system, OmpR family, sensor histidine kinase AdeS [EC:2.7.13.3]	ko01501	beta-Lactam resistance	2.7.13.3	histidine kinase	M00649;M00655	Multidrug resistance, efflux pump AdeABC;AdeS-AdeR two-component regulatory system	Human Diseases	Drug resistance: Antimicrobial	-	-	-	-
Megahit_Mix_k97_620550_gene_1	624	d__Bacteria	k__unclassified_d__Bacteria	p__Firmicutes	c__Clostridia	o__Clostridiales	f__Lachnospiraceae	g__Roseburia	s__Roseburia_hominis	rho:RHOM_03120	K00012	UDPglucose 6-dehydrogenase [EC:1.1.1.22]	ko00040;ko00053;ko00520	Pentose and glucuronate interconversions;Ascorbate and aldarate metabolism;Amino sugar and nucleotide sugar metabolism	1.1.1.22	UDP-glucose 6-dehydrogenase	M00014;M00129;M00361;M00362	Glucuronate pathway (uronate pathway);Ascorbate biosynthesis, animals, glucose-1P => ascorbate;Nucleotide sugar biosynthesis, eukaryotes;Nucleotide sugar biosynthesis, prokaryotes	Metabolism;Metabolism;Metabolism	Carbohydrate metabolism;Carbohydrate metabolism;Carbohydrate metabolism	-	-	-	-
BS1_S62_k97_52603_gene_19	1251	d__Bacteria	k__unclassified_d__Bacteria	p__Actinobacteria	c__Actinobacteria	o__Bifidobacteriales	f__Bifidobacteriaceae	g__Bifidobacterium	s__Bifidobacterium_pseudolongum	bpsp:AH67_07490	K00012	UDPglucose 6-dehydrogenase [EC:1.1.1.22]	ko00040;ko00053;ko00520	Pentose and glucuronate interconversions;Ascorbate and aldarate metabolism;Amino sugar and nucleotide sugar metabolism	1.1.1.22	UDP-glucose 6-dehydrogenase	M00014;M00129;M00361;M00362	Glucuronate pathway (uronate pathway);Ascorbate biosynthesis, animals, glucose-1P => ascorbate;Nucleotide sugar biosynthesis, eukaryotes;Nucleotide sugar biosynthesis, prokaryotes	Metabolism;Metabolism;Metabolism	Carbohydrate metabolism;Carbohydrate metabolism;Carbohydrate metabolism	-	-	-	-
YS2_S61_k97_39108_gene_1	894	d__Bacteria	k__unclassified_d__Bacteria	p__Proteobacteria	c__Gammaproteobacteria	o__Enterobacteriales	f__Enterobacteriaceae	g__unclassified_f__Enterobacteriaceae	s__unclassified_f__Enterobacteriaceae	cif:AL515_11715	K07639	two-component system, OmpR family, sensor histidine kinase RstB [EC:2.7.13.3]	ko02020	Two-component system	2.7.13.3	histidine kinase	M00446	RstB-RstA two-component regulatory system	Environmental Information Processing	Signal transduction	-	-	-	-
YS2_S61_k97_79170_gene_1	503	d__Bacteria	k__unclassified_d__Bacteria	p__Proteobacteria	c__Gammaproteobacteria	o__Pseudomonadales	f__Moraxellaceae	g__Acinetobacter	s__Acinetobacter_sp._NCu2D-2	asol:BEN76_13540	K00012	UDPglucose 6-dehydrogenase [EC:1.1.1.22]	ko00040;ko00053;ko00520	Pentose and glucuronate interconversions;Ascorbate and aldarate metabolism;Amino sugar and nucleotide sugar metabolism	1.1.1.22	UDP-glucose 6-dehydrogenase	M00014;M00129;M00361;M00362	Glucuronate pathway (uronate pathway);Ascorbate biosynthesis, animals, glucose-1P => ascorbate;Nucleotide sugar biosynthesis, eukaryotes;Nucleotide sugar biosynthesis, prokaryotes	Metabolism;Metabolism;Metabolism	Carbohydrate metabolism;Carbohydrate metabolism;Carbohydrate metabolism	-	-	-	-
Megahit_Mix_k97_532877_gene_1	891	d__Bacteria	k__unclassified_d__Bacteria	p__Actinobacteria	c__Actinobacteria	o__Actinomycetales	f__Actinomycetaceae	g__Actinomyces	s__Actinomyces_slackii	aos:AXE84_07925	K07654	two-component system, OmpR family, sensor histidine kinase MtrB [EC:2.7.13.3]	ko02020	Two-component system	2.7.13.3	histidine kinase	M00461	MtrB-MtrA (osmotic stress response) two-component regulatory system	Environmental Information Processing	Signal transduction	-	-	-	-
YS3_S57_k97_407047_gene_1	496	d__Bacteria	k__unclassified_d__Bacteria	p__Actinobacteria	c__Actinobacteria	o__Micrococcales	f__Intrasporangiaceae	g__Serinicoccus	s__Serinicoccus_marinus	serj:SGUI_0860	K00823	4-aminobutyrate aminotransferase [EC:2.6.1.19]	ko00250;ko00410;ko00640;ko00650	Alanine, aspartate and glutamate metabolism;beta-Alanine metabolism;Propanoate metabolism;Butanoate metabolism	2.6.1.19	4-aminobutyrate---2-oxoglutarate transaminase	M00027	GABA (gamma-Aminobutyrate) shunt	Metabolism;Metabolism;Metabolism;Metabolism	Amino acid metabolism;Metabolism of other amino acids;Carbohydrate metabolism;Carbohydrate metabolism	-	-	-	-
YS2_S61_k97_720063_gene_1	903	d__Bacteria	k__unclassified_d__Bacteria	p__Proteobacteria	c__Gammaproteobacteria	o__Pseudomonadales	f__Moraxellaceae	g__Acinetobacter	s__Acinetobacter_sp._CIP_101966	att:AMQ28_11835	K03760	lipid A ethanolaminephosphotransferase [EC:2.7.8.43]	ko01503	Cationic antimicrobial peptide (CAMP) resistance	2.7.8.43	lipid A phosphoethanolamine transferase	M00722	Cationic antimicrobial peptide (CAMP) resistance, ethanolaminephosphotransferase EptA	Human Diseases	Drug resistance: Antimicrobial	-	-	-	-
BS1_S62_k97_174515_gene_48	732	d__Bacteria	k__unclassified_d__Bacteria	p__Firmicutes	c__Bacilli	o__Lactobacillales	f__Lactobacillaceae	g__Lactobacillus	s__Lactobacillus_johnsonii	ljf:FI9785_636	K02028	polar amino acid transport system ATP-binding protein [EC:3.6.3.21]	-	-	3.6.3.21	polar-amino-acid-transporting ATPase	M00236	Putative polar amino acid transport system	-	-	-	-	-	-
YS2_S61_k97_29021_gene_2	1335	d__Bacteria	k__unclassified_d__Bacteria	p__Firmicutes	c__Erysipelotrichia	o__Erysipelotrichales	f__Erysipelotrichaceae	g__Turicibacter	s__Turicibacter_sanguinis	tur:AT726_04820	K07636	two-component system, OmpR family, phosphate regulon sensor histidine kinase PhoR [EC:2.7.13.3]	ko02020	Two-component system	2.7.13.3	histidine kinase	M00434	PhoR-PhoB (phosphate starvation response) two-component regulatory system	Environmental Information Processing	Signal transduction	-	-	-	-
YS2_S61_k97_158791_gene_5	1170	d__Bacteria	k__unclassified_d__Bacteria	p__Proteobacteria	c__Gammaproteobacteria	o__Enterobacteriales	f__Enterobacteriaceae	g__Hafnia	s__Hafnia_alvei	hav:AT03_21090	K01467	beta-lactamase class C [EC:3.5.2.6]	ko01501;ko02020	beta-Lactam resistance;Two-component system	3.5.2.6	beta-lactamase	M00628	beta-Lactam resistance, AmpC system	Human Diseases;Environmental Information Processing	Drug resistance: Antimicrobial;Signal transduction	-	-	-	-
Megahit_Mix_k97_376800_gene_1	299	d__Bacteria	k__unclassified_d__Bacteria	p__Proteobacteria	c__Gammaproteobacteria	o__Enterobacteriales	f__Enterobacteriaceae	g__Escherichia	s__Escherichia_coli	amed:B224_3392	K00012	UDPglucose 6-dehydrogenase [EC:1.1.1.22]	ko00040;ko00053;ko00520	Pentose and glucuronate interconversions;Ascorbate and aldarate metabolism;Amino sugar and nucleotide sugar metabolism	1.1.1.22	UDP-glucose 6-dehydrogenase	M00014;M00129;M00361;M00362	Glucuronate pathway (uronate pathway);Ascorbate biosynthesis, animals, glucose-1P => ascorbate;Nucleotide sugar biosynthesis, eukaryotes;Nucleotide sugar biosynthesis, prokaryotes	Metabolism;Metabolism;Metabolism	Carbohydrate metabolism;Carbohydrate metabolism;Carbohydrate metabolism	-	-	-	-
YS2_S61_k97_334574_gene_1	2115	d__Bacteria	k__unclassified_d__Bacteria	p__Proteobacteria	c__Gammaproteobacteria	o__Enterobacteriales	f__Enterobacteriaceae	g__Cedecea	s__Cedecea_davisae	ege:EM595_1402	K07679	two-component system, NarL family, sensor histidine kinase EvgS [EC:2.7.13.3]	ko02020;ko05133	Two-component system;Pertussis	2.7.13.3	histidine kinase	M00477	EvgS-EvgA (acid and drug tolerance) two-component regulatory system	Environmental Information Processing;Human Diseases	Signal transduction;Infectious diseases: Bacterial	-	-	-	-
YS2_S61_k97_71818_gene_8	1470	d__Bacteria	k__unclassified_d__Bacteria	p__Proteobacteria	c__Gammaproteobacteria	o__Enterobacteriales	f__Enterobacteriaceae	g__Morganella	s__Morganella_morganii	mmk:MU9_2701	K07637	two-component system, OmpR family, sensor histidine kinase PhoQ [EC:2.7.13.3]	ko01503;ko02020	Cationic antimicrobial peptide (CAMP) resistance;Two-component system	2.7.13.3	histidine kinase	M00444;M00709;M00721;M00723;M00724;M00744	PhoQ-PhoP (magnesium transport) two-component regulatory system;Macrolide resistance, MacAB-TolC transporter;Cationic antimicrobial peptide (CAMP) resistance, arnBCADTEF operon;Cationic antimicrobial peptide (CAMP) resistance, ethanolaminephosphotransferase EptB;Cationic antimicrobial peptide (CAMP) resistance, palmitoyl transferase PagP;Cationic antimicrobial peptide (CAMP) resistance, protease …	Human Diseases;Environmental Information Processing	Drug resistance: Antimicrobial;Signal transduction	-	-	-	-
BS1_S62_k97_44480_gene_1	572	d__Bacteria	k__unclassified_d__Bacteria	p__Proteobacteria	c__Gammaproteobacteria	o__Enterobacteriales	f__Enterobacteriaceae	g__Escherichia	s__Escherichia_coli	ecl:EcolC_3860	K01467	beta-lactamase class C [EC:3.5.2.6]	ko01501;ko02020	beta-Lactam resistance;Two-component system	3.5.2.6	beta-lactamase	M00628	beta-Lactam resistance, AmpC system	Human Diseases;Environmental Information Processing	Drug resistance: Antimicrobial;Signal transduction	-	-	-	-
YS2_S61_k97_658925_gene_1	430	d__Bacteria	k__unclassified_d__Bacteria	p__Proteobacteria	c__Gammaproteobacteria	o__Pseudomonadales	f__Moraxellaceae	g__Acinetobacter	s__Acinetobacter_soli	asol:BEN76_13540	K00012	UDPglucose 6-dehydrogenase [EC:1.1.1.22]	ko00040;ko00053;ko00520	Pentose and glucuronate interconversions;Ascorbate and aldarate metabolism;Amino sugar and nucleotide sugar metabolism	1.1.1.22	UDP-glucose 6-dehydrogenase	M00014;M00129;M00361;M00362	Glucuronate pathway (uronate pathway);Ascorbate biosynthesis, animals, glucose-1P => ascorbate;Nucleotide sugar biosynthesis, eukaryotes;Nucleotide sugar biosynthesis, prokaryotes	Metabolism;Metabolism;Metabolism	Carbohydrate metabolism;Carbohydrate metabolism;Carbohydrate metabolism	-	-	-	-
BS2_S58_k97_70712_gene_1	2713	d__Bacteria	k__unclassified_d__Bacteria	p__Proteobacteria	c__Gammaproteobacteria	o__Enterobacteriales	f__Enterobacteriaceae	g__unclassified_f__Enterobacteriaceae	s__unclassified_f__Enterobacteriaceae	ror:RORB6_01315	K07677	two-component system, NarL family, capsular synthesis sensor histidine kinase RcsC [EC:2.7.13.3]	ko02020;ko02026	Two-component system;Biofilm formation - Escherichia coli	2.7.13.3	histidine kinase	M00474	RcsC-RcsD-RcsB (capsule synthesis) two-component regulatory system	Environmental Information Processing;Cellular Processes	Signal transduction;Cellular community - prokaryotes	-	-	-	-
YS1_S60_k97_56408_gene_1	1350	d__Bacteria	k__unclassified_d__Bacteria	p__Proteobacteria	c__Gammaproteobacteria	o__Enterobacteriales	f__Enterobacteriaceae	g__unclassified_f__Enterobacteriaceae	s__unclassified_f__Enterobacteriaceae	ebe:B21_02848	K07645	two-component system, OmpR family, sensor histidine kinase QseC [EC:2.7.13.3]	ko02020;ko02024	Two-component system;Quorum sensing	2.7.13.3	histidine kinase	M00453	QseC-QseB (quorum sensing) two-component regulatory system	Environmental Information Processing;Cellular Processes	Signal transduction;Cellular community - prokaryotes	-	-	-	-
Megahit_Mix_k97_390344_gene_1	412	d__Bacteria	k__unclassified_d__Bacteria	p__Proteobacteria	c__Gammaproteobacteria	o__Enterobacteriales	f__Enterobacteriaceae	g__Escherichia	s__Escherichia_coli	ecf:ECH74115_5668	K01467	beta-lactamase class C [EC:3.5.2.6]	ko01501;ko02020	beta-Lactam resistance;Two-component system	3.5.2.6	beta-lactamase	M00628	beta-Lactam resistance, AmpC system	Human Diseases;Environmental Information Processing	Drug resistance: Antimicrobial;Signal transduction	-	-	-	-
BS3_S59_k97_5152_gene_4	1167	d__Bacteria	k__unclassified_d__Bacteria	p__Firmicutes	c__Clostridia	o__Clostridiales	f__Clostridiaceae	g__Clostridium	s__Clostridium_sp._JCC	tur:AT726_03390	K00012	UDPglucose 6-dehydrogenase [EC:1.1.1.22]	ko00040;ko00053;ko00520	Pentose and glucuronate interconversions;Ascorbate and aldarate metabolism;Amino sugar and nucleotide sugar metabolism	1.1.1.22	UDP-glucose 6-dehydrogenase	M00014;M00129;M00361;M00362	Glucuronate pathway (uronate pathway);Ascorbate biosynthesis, animals, glucose-1P => ascorbate;Nucleotide sugar biosynthesis, eukaryotes;Nucleotide sugar biosynthesis, prokaryotes	Metabolism;Metabolism;Metabolism	Carbohydrate metabolism;Carbohydrate metabolism;Carbohydrate metabolism	-	-	-	-
BS3_S59_k97_433505_gene_7	1362	d__Bacteria	k__unclassified_d__Bacteria	p__Firmicutes	c__Clostridia	o__Clostridiales	f__Clostridiaceae	g__Clostridium	s__Clostridium_sp._NCR	asm:MOUSESFB_1061	K18940	two-component system, OmpR family, sensor histidine kinase ArlS [EC:2.7.13.3]	ko02020	Two-component system	2.7.13.3	histidine kinase	M00716;M00717	ArlS-ArlR (virulence regulation) two-component regulatory system;Multidrug resistance, efflux pump NorA	Environmental Information Processing	Signal transduction	-	-	-	-
BS1_S62_k97_45021_gene_1	1167	d__Bacteria	k__unclassified_d__Bacteria	p__Firmicutes	c__Bacilli	o__Lactobacillales	f__Enterococcaceae	g__Enterococcus	s__Enterococcus_hirae	ehr:EHR_09150	K07636	two-component system, OmpR family, phosphate regulon sensor histidine kinase PhoR [EC:2.7.13.3]	ko02020	Two-component system	2.7.13.3	histidine kinase	M00434	PhoR-PhoB (phosphate starvation response) two-component regulatory system	Environmental Information Processing	Signal transduction	-	-	-	-
YS1_S60_k97_172671_gene_39	1233	d__Bacteria	k__unclassified_d__Bacteria	p__Firmicutes	c__Bacilli	o__Lactobacillales	f__Lactobacillaceae	g__Lactobacillus	s__Lactobacillus_animalis	lrm:LRC_14110	K09458	3-oxoacyl-[acyl-carrier-protein] synthase II [EC:2.3.1.179]	ko00061;ko00780;ko01212	Fatty acid biosynthesis;Biotin metabolism;Fatty acid metabolism	2.3.1.179	beta-ketoacyl-[acyl-carrier-protein] synthase II	M00083;M00572	Fatty acid biosynthesis, elongation;Pimeloyl-ACP biosynthesis, BioC-BioH pathway, malonyl-ACP => pimeloyl-ACP	Metabolism;Metabolism;Metabolism	Lipid metabolism;Metabolism of cofactors and vitamins;Global and overview maps	-	-	-	-
YS2_S61_k97_72221_gene_1	426	d__Bacteria	k__unclassified_d__Bacteria	p__Proteobacteria	c__Gammaproteobacteria	o__Enterobacteriales	f__Enterobacteriaceae	g__Providencia	s__Providencia_rettgeri	prg:RB151_002860	K01467	beta-lactamase class C [EC:3.5.2.6]	ko01501;ko02020	beta-Lactam resistance;Two-component system	3.5.2.6	beta-lactamase	M00628	beta-Lactam resistance, AmpC system	Human Diseases;Environmental Information Processing	Drug resistance: Antimicrobial;Signal transduction	-	-	-	-
BS1_S62_k97_132340_gene_3	669	d__Bacteria	k__unclassified_d__Bacteria	p__Firmicutes	c__Clostridia	o__Clostridiales	f__Clostridiaceae	g__Clostridium	s__Clostridium_baratii	cbv:U729_2084	K02028	polar amino acid transport system ATP-binding protein [EC:3.6.3.21]	-	-	3.6.3.21	polar-amino-acid-transporting ATPase	M00236	Putative polar amino acid transport system	-	-	-	-	-	-
YS1_S60_k97_80668_gene_1	1790	d__Bacteria	k__unclassified_d__Bacteria	p__Proteobacteria	c__Gammaproteobacteria	o__Enterobacteriales	f__Enterobacteriaceae	g__Escherichia	s__Escherichia_coli	eln:NRG857_11255	K07677	two-component system, NarL family, capsular synthesis sensor histidine kinase RcsC [EC:2.7.13.3]	ko02020;ko02026	Two-component system;Biofilm formation - Escherichia coli	2.7.13.3	histidine kinase	M00474	RcsC-RcsD-RcsB (capsule synthesis) two-component regulatory system	Environmental Information Processing;Cellular Processes	Signal transduction;Cellular community - prokaryotes	-	-	-	-
BS3_S59_k97_342931_gene_5	1275	d__Bacteria	k__unclassified_d__Bacteria	p__Firmicutes	c__Clostridia	o__Clostridiales	f__Clostridiaceae	g__Clostridium	s__Clostridium_celatum	tur:AT726_02030	K00823	4-aminobutyrate aminotransferase [EC:2.6.1.19]	ko00250;ko00410;ko00640;ko00650	Alanine, aspartate and glutamate metabolism;beta-Alanine metabolism;Propanoate metabolism;Butanoate metabolism	2.6.1.19	4-aminobutyrate---2-oxoglutarate transaminase	M00027	GABA (gamma-Aminobutyrate) shunt	Metabolism;Metabolism;Metabolism;Metabolism	Amino acid metabolism;Metabolism of other amino acids;Carbohydrate metabolism;Carbohydrate metabolism	-	-	-	-
BS3_S59_k97_44496_gene_1	1890	d__Bacteria	k__unclassified_d__Bacteria	p__Firmicutes	c__Bacilli	o__Lactobacillales	f__Leuconostocaceae	g__Weissella	s__Weissella_sp._DD23	wcb:AO080_00695	K07652	two-component system, OmpR family, sensor histidine kinase VicK [EC:2.7.13.3]	ko02020	Two-component system	2.7.13.3	histidine kinase	M00459	VicK-VicR (cell wall metabolism) two-component regulatory system	Environmental Information Processing	Signal transduction	-	-	-	-
YS2_S61_k97_79167_gene_2	1638	d__Bacteria	k__unclassified_d__Bacteria	p__Proteobacteria	c__Gammaproteobacteria	o__Enterobacteriales	f__Enterobacteriaceae	g__Hafnia	s__Hafnia_alvei	hav:AT03_21265	K12975	KDO II ethanolaminephosphotransferase [EC:2.7.8.42]	ko00540;ko01503	Lipopolysaccharide biosynthesis;Cationic antimicrobial peptide (CAMP) resistance	2.7.8.42	Kdo2-lipid A phosphoethanolamine 7''-transferase	M00723	Cationic antimicrobial peptide (CAMP) resistance, ethanolaminephosphotransferase EptB	Metabolism;Human Diseases	Glycan biosynthesis and metabolism;Drug resistance: Antimicrobial	-	-	-	-
BS2_S58_k97_89829_gene_1	637	d__Bacteria	k__unclassified_d__Bacteria	p__Proteobacteria	c__Gammaproteobacteria	o__Pseudomonadales	f__Moraxellaceae	g__Acinetobacter	s__Acinetobacter_johnsonii	ajo:RZ95_12440	K03760	lipid A ethanolaminephosphotransferase [EC:2.7.8.43]	ko01503	Cationic antimicrobial peptide (CAMP) resistance	2.7.8.43	lipid A phosphoethanolamine transferase	M00722	Cationic antimicrobial peptide (CAMP) resistance, ethanolaminephosphotransferase EptA	Human Diseases	Drug resistance: Antimicrobial	-	-	-	-
YS2_S61_k97_857715_gene_2	1266	d__Bacteria	k__unclassified_d__Bacteria	p__Proteobacteria	c__Gammaproteobacteria	o__Enterobacteriales	f__Enterobacteriaceae	g__Enterobacter	s__Enterobacter_sp._638	ent:Ent638_3864	K00823	4-aminobutyrate aminotransferase [EC:2.6.1.19]	ko00250;ko00410;ko00640;ko00650	Alanine, aspartate and glutamate metabolism;beta-Alanine metabolism;Propanoate metabolism;Butanoate metabolism	2.6.1.19	4-aminobutyrate---2-oxoglutarate transaminase	M00027	GABA (gamma-Aminobutyrate) shunt	Metabolism;Metabolism;Metabolism;Metabolism	Amino acid metabolism;Metabolism of other amino acids;Carbohydrate metabolism;Carbohydrate metabolism	-	-	-	-
BS2_S58_k97_285647_gene_1	693	d__Bacteria	k__unclassified_d__Bacteria	p__Proteobacteria	c__Gammaproteobacteria	o__Pseudomonadales	f__Moraxellaceae	g__Acinetobacter	s__Acinetobacter_sp._BMW17	acv:AMD27_13345	K09458	3-oxoacyl-[acyl-carrier-protein] synthase II [EC:2.3.1.179]	ko00061;ko00780;ko01212	Fatty acid biosynthesis;Biotin metabolism;Fatty acid metabolism	2.3.1.179	beta-ketoacyl-[acyl-carrier-protein] synthase II	M00083;M00572	Fatty acid biosynthesis, elongation;Pimeloyl-ACP biosynthesis, BioC-BioH pathway, malonyl-ACP => pimeloyl-ACP	Metabolism;Metabolism;Metabolism	Lipid metabolism;Metabolism of cofactors and vitamins;Global and overview maps	-	-	-	-
BS3_S59_k97_179195_gene_79	1245	d__Bacteria	k__unclassified_d__Bacteria	p__Firmicutes	c__Clostridia	o__Clostridiales	f__Clostridiaceae	g__Clostridium	s__Clostridium_sp._ND2	cpr:CPR_1139	K09458	3-oxoacyl-[acyl-carrier-protein] synthase II [EC:2.3.1.179]	ko00061;ko00780;ko01212	Fatty acid biosynthesis;Biotin metabolism;Fatty acid metabolism	2.3.1.179	beta-ketoacyl-[acyl-carrier-protein] synthase II	M00083;M00572	Fatty acid biosynthesis, elongation;Pimeloyl-ACP biosynthesis, BioC-BioH pathway, malonyl-ACP => pimeloyl-ACP	Metabolism;Metabolism;Metabolism	Lipid metabolism;Metabolism of cofactors and vitamins;Global and overview maps	-	-	-	-
YS2_S61_k97_191041_gene_17	1347	d__Bacteria	k__unclassified_d__Bacteria	p__Proteobacteria	c__Gammaproteobacteria	o__Enterobacteriales	f__Enterobacteriaceae	g__Morganella	s__Morganella_morganii	mmk:MU9_2290	K07645	two-component system, OmpR family, sensor histidine kinase QseC [EC:2.7.13.3]	ko02020;ko02024	Two-component system;Quorum sensing	2.7.13.3	histidine kinase	M00453	QseC-QseB (quorum sensing) two-component regulatory system	Environmental Information Processing;Cellular Processes	Signal transduction;Cellular community - prokaryotes	-	-	-	-
Megahit_Mix_k97_395868_gene_1	428	d__Bacteria	k__unclassified_d__Bacteria	p__Proteobacteria	c__Epsilonproteobacteria	o__Campylobacterales	f__Campylobacteraceae	g__Campylobacter	s__Campylobacter_jejuni	cje:Cj0256	K03760	lipid A ethanolaminephosphotransferase [EC:2.7.8.43]	ko01503	Cationic antimicrobial peptide (CAMP) resistance	2.7.8.43	lipid A phosphoethanolamine transferase	M00722	Cationic antimicrobial peptide (CAMP) resistance, ethanolaminephosphotransferase EptA	Human Diseases	Drug resistance: Antimicrobial	-	-	-	-
Megahit_Mix_k97_554244_gene_1	1379	d__Bacteria	k__unclassified_d__Bacteria	p__Actinobacteria	c__Actinobacteria	o__Propionibacteriales	f__Propionibacteriaceae	g__Propionibacterium	s__Propionibacterium_propionicum	ppc:HMPREF9154_3048	K01007	pyruvate, water dikinase [EC:2.7.9.2]	ko00620;ko00680;ko00720;ko01200	Pyruvate metabolism;Methane metabolism;Carbon fixation pathways in prokaryotes;Carbon metabolism	2.7.9.2	pyruvate, water dikinase	M00173;M00374	Reductive citrate cycle (Arnon-Buchanan cycle);Dicarboxylate-hydroxybutyrate cycle	Metabolism;Metabolism;Metabolism;Metabolism	Carbohydrate metabolism;Energy metabolism;Energy metabolism;Global and overview maps	-	-	-	-
YS2_S61_k97_330076_gene_1	336	d__Bacteria	k__unclassified_d__Bacteria	p__Proteobacteria	c__Gammaproteobacteria	o__Pseudomonadales	f__Moraxellaceae	g__Acinetobacter	s__Acinetobacter_sp._NCu2D-2	asol:BEN76_13540	K00012	UDPglucose 6-dehydrogenase [EC:1.1.1.22]	ko00040;ko00053;ko00520	Pentose and glucuronate interconversions;Ascorbate and aldarate metabolism;Amino sugar and nucleotide sugar metabolism	1.1.1.22	UDP-glucose 6-dehydrogenase	M00014;M00129;M00361;M00362	Glucuronate pathway (uronate pathway);Ascorbate biosynthesis, animals, glucose-1P => ascorbate;Nucleotide sugar biosynthesis, eukaryotes;Nucleotide sugar biosynthesis, prokaryotes	Metabolism;Metabolism;Metabolism	Carbohydrate metabolism;Carbohydrate metabolism;Carbohydrate metabolism	-	-	-	-
YS2_S61_k97_915311_gene_3	1461	d__Bacteria	k__unclassified_d__Bacteria	p__Proteobacteria	c__Betaproteobacteria	o__Burkholderiales	f__Oxalobacteraceae	g__Herbaspirillum	s__Herbaspirillum_sp._GW103	hrb:Hrubri_4549	K07642	two-component system, OmpR family, sensor histidine kinase BaeS [EC:2.7.13.3]	ko02020	Two-component system	2.7.13.3	histidine kinase	M00450;M00645;M00646;M00648	BaeS-BaeR (envelope stress response) two-component regulatory system;Multidrug resistance, efflux pump SmeABC;Multidrug resistance, efflux pump AcrAD-TolC;Multidrug resistance, efflux pump MdtABC	Environmental Information Processing	Signal transduction	-	-	-	-
YS2_S61_k97_655130_gene_1	442	d__Bacteria	k__unclassified_d__Bacteria	p__Firmicutes	c__Bacilli	o__Bacillales	f__Bacillaceae	g__Bacillus	s__Bacillus_sp._JCM_19034	paea:R70723_26150	K00012	UDPglucose 6-dehydrogenase [EC:1.1.1.22]	ko00040;ko00053;ko00520	Pentose and glucuronate interconversions;Ascorbate and aldarate metabolism;Amino sugar and nucleotide sugar metabolism	1.1.1.22	UDP-glucose 6-dehydrogenase	M00014;M00129;M00361;M00362	Glucuronate pathway (uronate pathway);Ascorbate biosynthesis, animals, glucose-1P => ascorbate;Nucleotide sugar biosynthesis, eukaryotes;Nucleotide sugar biosynthesis, prokaryotes	Metabolism;Metabolism;Metabolism	Carbohydrate metabolism;Carbohydrate metabolism;Carbohydrate metabolism	-	-	-	-
Megahit_Mix_k97_655306_gene_2	336	d__Bacteria	k__unclassified_d__Bacteria	p__Proteobacteria	c__Gammaproteobacteria	o__Enterobacteriales	f__Enterobacteriaceae	g__Enterobacter	s__unclassified_g__Enterobacter	enx:NI40_020915	K10012	undecaprenyl-phosphate 4-deoxy-4-formamido-L-arabinose transferase [EC:2.4.2.53]	ko00520;ko01503	Amino sugar and nucleotide sugar metabolism;Cationic antimicrobial peptide (CAMP) resistance	2.4.2.53	undecaprenyl-phosphate 4-deoxy-4-formamido-L-arabinose transferase	M00721;M00761	Cationic antimicrobial peptide (CAMP) resistance, arnBCADTEF operon;Undecaprenylphosphate alpha-L-Ara4N biosynthesis, UDP-GlcA => undecaprenyl phosphate alpha-L-Ara4N	Metabolism;Human Diseases	Carbohydrate metabolism;Drug resistance: Antimicrobial	-	-	-	-
BS2_S58_k97_38995_gene_2	1044	d__Bacteria	k__unclassified_d__Bacteria	p__Firmicutes	c__Bacilli	o__Lactobacillales	f__Streptococcaceae	g__Lactococcus	s__Lactococcus_lactis	llx:NCDO2118_0726	K18104	ATP-binding cassette, subfamily B, bacterial AbcA/BmrA [EC:3.6.3.44]	ko01501;ko02010	beta-Lactam resistance;ABC transporters	3.6.3.44	xenobiotic-transporting ATPase	M00700	Multidrug resistance, efflux pump AbcA	Human Diseases;Environmental Information Processing	Drug resistance: Antimicrobial;Membrane transport	-	-	-	-
BS3_S59_k97_366656_gene_2	1167	d__Bacteria	k__unclassified_d__Bacteria	p__Firmicutes	c__Clostridia	o__Clostridiales	f__Peptostreptococcaceae	g__Peptoclostridium	s__[Clostridium]_sordellii	tur:AT726_03390	K00012	UDPglucose 6-dehydrogenase [EC:1.1.1.22]	ko00040;ko00053;ko00520	Pentose and glucuronate interconversions;Ascorbate and aldarate metabolism;Amino sugar and nucleotide sugar metabolism	1.1.1.22	UDP-glucose 6-dehydrogenase	M00014;M00129;M00361;M00362	Glucuronate pathway (uronate pathway);Ascorbate biosynthesis, animals, glucose-1P => ascorbate;Nucleotide sugar biosynthesis, eukaryotes;Nucleotide sugar biosynthesis, prokaryotes	Metabolism;Metabolism;Metabolism	Carbohydrate metabolism;Carbohydrate metabolism;Carbohydrate metabolism	-	-	-	-
YS3_S57_k97_303562_gene_1	1606	d__Bacteria	k__unclassified_d__Bacteria	p__Proteobacteria	c__Gammaproteobacteria	o__Enterobacteriales	f__Enterobacteriaceae	g__Escherichia	s__Escherichia_coli	ecr:ECIAI1_2435	K07679	two-component system, NarL family, sensor histidine kinase EvgS [EC:2.7.13.3]	ko02020;ko05133	Two-component system;Pertussis	2.7.13.3	histidine kinase	M00477	EvgS-EvgA (acid and drug tolerance) two-component regulatory system	Environmental Information Processing;Human Diseases	Signal transduction;Infectious diseases: Bacterial	-	-	-	-
YS1_S60_k97_25070_gene_3	1350	d__Bacteria	k__unclassified_d__Bacteria	p__Proteobacteria	c__Gammaproteobacteria	o__Enterobacteriales	f__Enterobacteriaceae	g__Klebsiella	s__unclassified_g__Klebsiella	kva:Kvar_0655	K07645	two-component system, OmpR family, sensor histidine kinase QseC [EC:2.7.13.3]	ko02020;ko02024	Two-component system;Quorum sensing	2.7.13.3	histidine kinase	M00453	QseC-QseB (quorum sensing) two-component regulatory system	Environmental Information Processing;Cellular Processes	Signal transduction;Cellular community - prokaryotes	-	-	-	-
BS3_S59_k97_534515_gene_54	723	d__Bacteria	k__unclassified_d__Bacteria	p__Firmicutes	c__Clostridia	o__Clostridiales	f__Peptostreptococcaceae	g__Peptoclostridium	s__[Clostridium]_sordellii	eac:EAL2_c17440	K02028	polar amino acid transport system ATP-binding protein [EC:3.6.3.21]	-	-	3.6.3.21	polar-amino-acid-transporting ATPase	M00236	Putative polar amino acid transport system	-	-	-	-	-	-
YS2_S61_k97_190505_gene_1	342	d__Bacteria	k__unclassified_d__Bacteria	p__Proteobacteria	c__Gammaproteobacteria	o__Pseudomonadales	f__Moraxellaceae	g__Acinetobacter	s__Acinetobacter_soli	asol:BEN76_13540	K00012	UDPglucose 6-dehydrogenase [EC:1.1.1.22]	ko00040;ko00053;ko00520	Pentose and glucuronate interconversions;Ascorbate and aldarate metabolism;Amino sugar and nucleotide sugar metabolism	1.1.1.22	UDP-glucose 6-dehydrogenase	M00014;M00129;M00361;M00362	Glucuronate pathway (uronate pathway);Ascorbate biosynthesis, animals, glucose-1P => ascorbate;Nucleotide sugar biosynthesis, eukaryotes;Nucleotide sugar biosynthesis, prokaryotes	Metabolism;Metabolism;Metabolism	Carbohydrate metabolism;Carbohydrate metabolism;Carbohydrate metabolism	-	-	-	-
YS2_S61_k97_161958_gene_1	1254	d__Bacteria	k__unclassified_d__Bacteria	p__Firmicutes	c__Bacilli	o__Lactobacillales	f__Leuconostocaceae	g__Leuconostoc	s__Leuconostoc_lactis	llf:BCR17_02600	K09458	3-oxoacyl-[acyl-carrier-protein] synthase II [EC:2.3.1.179]	ko00061;ko00780;ko01212	Fatty acid biosynthesis;Biotin metabolism;Fatty acid metabolism	2.3.1.179	beta-ketoacyl-[acyl-carrier-protein] synthase II	M00083;M00572	Fatty acid biosynthesis, elongation;Pimeloyl-ACP biosynthesis, BioC-BioH pathway, malonyl-ACP => pimeloyl-ACP	Metabolism;Metabolism;Metabolism	Lipid metabolism;Metabolism of cofactors and vitamins;Global and overview maps	-	-	-	-
YS1_S60_k97_54072_gene_7	1866	d__Bacteria	k__unclassified_d__Bacteria	p__Firmicutes	c__Bacilli	o__Lactobacillales	f__Lactobacillaceae	g__Lactobacillus	s__Lactobacillus_animalis	lrm:LRC_00410	K07652	two-component system, OmpR family, sensor histidine kinase VicK [EC:2.7.13.3]	ko02020	Two-component system	2.7.13.3	histidine kinase	M00459	VicK-VicR (cell wall metabolism) two-component regulatory system	Environmental Information Processing	Signal transduction	-	-	-	-
Megahit_Mix_k97_266344_gene_1	696	d__Bacteria	k__unclassified_d__Bacteria	p__Actinobacteria	c__Actinobacteria	o__Streptosporangiales	f__Nocardiopsaceae	g__Nocardiopsis	s__Nocardiopsis_salina	spri:SPRI_7194	K09458	3-oxoacyl-[acyl-carrier-protein] synthase II [EC:2.3.1.179]	ko00061;ko00780;ko01212	Fatty acid biosynthesis;Biotin metabolism;Fatty acid metabolism	2.3.1.179	beta-ketoacyl-[acyl-carrier-protein] synthase II	M00083;M00572	Fatty acid biosynthesis, elongation;Pimeloyl-ACP biosynthesis, BioC-BioH pathway, malonyl-ACP => pimeloyl-ACP	Metabolism;Metabolism;Metabolism	Lipid metabolism;Metabolism of cofactors and vitamins;Global and overview maps	-	-	-	-
YS2_S61_k97_713769_gene_1	615	d__Bacteria	k__unclassified_d__Bacteria	p__Proteobacteria	c__Gammaproteobacteria	o__Enterobacteriales	f__Enterobacteriaceae	g__Enterobacter	s__Enterobacter_sp._Bisph2	kin:AB182_27125	K00823	4-aminobutyrate aminotransferase [EC:2.6.1.19]	ko00250;ko00410;ko00640;ko00650	Alanine, aspartate and glutamate metabolism;beta-Alanine metabolism;Propanoate metabolism;Butanoate metabolism	2.6.1.19	4-aminobutyrate---2-oxoglutarate transaminase	M00027	GABA (gamma-Aminobutyrate) shunt	Metabolism;Metabolism;Metabolism;Metabolism	Amino acid metabolism;Metabolism of other amino acids;Carbohydrate metabolism;Carbohydrate metabolism	-	-	-	-
BS2_S58_k97_18711_gene_1	332	d__Bacteria	k__unclassified_d__Bacteria	p__Firmicutes	c__Bacilli	o__Lactobacillales	f__Enterococcaceae	g__Enterococcus	s__Enterococcus_sulfureus	emu:EMQU_1701	K00012	UDPglucose 6-dehydrogenase [EC:1.1.1.22]	ko00040;ko00053;ko00520	Pentose and glucuronate interconversions;Ascorbate and aldarate metabolism;Amino sugar and nucleotide sugar metabolism	1.1.1.22	UDP-glucose 6-dehydrogenase	M00014;M00129;M00361;M00362	Glucuronate pathway (uronate pathway);Ascorbate biosynthesis, animals, glucose-1P => ascorbate;Nucleotide sugar biosynthesis, eukaryotes;Nucleotide sugar biosynthesis, prokaryotes	Metabolism;Metabolism;Metabolism	Carbohydrate metabolism;Carbohydrate metabolism;Carbohydrate metabolism	-	-	-	-
YS1_S60_k97_142508_gene_77	1233	d__Bacteria	k__unclassified_d__Bacteria	p__Firmicutes	c__Bacilli	o__Lactobacillales	f__Lactobacillaceae	g__Lactobacillus	s__Lactobacillus_mucosae	lmu:LBLM1_09385	K09458	3-oxoacyl-[acyl-carrier-protein] synthase II [EC:2.3.1.179]	ko00061;ko00780;ko01212	Fatty acid biosynthesis;Biotin metabolism;Fatty acid metabolism	2.3.1.179	beta-ketoacyl-[acyl-carrier-protein] synthase II	M00083;M00572	Fatty acid biosynthesis, elongation;Pimeloyl-ACP biosynthesis, BioC-BioH pathway, malonyl-ACP => pimeloyl-ACP	Metabolism;Metabolism;Metabolism	Lipid metabolism;Metabolism of cofactors and vitamins;Global and overview maps	-	-	-	-
Megahit_Mix_k97_71633_gene_1	443	d__Bacteria	k__unclassified_d__Bacteria	p__Proteobacteria	c__Gammaproteobacteria	o__Enterobacteriales	f__Enterobacteriaceae	g__Citrobacter	s__Citrobacter_amalonaticus	caf:AL524_21560	K00677	UDP-N-acetylglucosamine acyltransferase [EC:2.3.1.129]	ko00540;ko01503	Lipopolysaccharide biosynthesis;Cationic antimicrobial peptide (CAMP) resistance	2.3.1.129	acyl-[acyl-carrier-protein]---UDP-N-acetylglucosamine O-acyltransferase	M00060	Lipopolysaccharide biosynthesis, KDO2-lipid A	Metabolism;Human Diseases	Glycan biosynthesis and metabolism;Drug resistance: Antimicrobial	-	-	-	-
BS1_S62_k97_3259_gene_1	380	d__Bacteria	k__unclassified_d__Bacteria	p__Actinobacteria	c__Actinobacteria	o__Bifidobacteriales	f__Bifidobacteriaceae	g__Bifidobacterium	s__Bifidobacterium_animalis	bni:BANAN_06760	K00012	UDPglucose 6-dehydrogenase [EC:1.1.1.22]	ko00040;ko00053;ko00520	Pentose and glucuronate interconversions;Ascorbate and aldarate metabolism;Amino sugar and nucleotide sugar metabolism	1.1.1.22	UDP-glucose 6-dehydrogenase	M00014;M00129;M00361;M00362	Glucuronate pathway (uronate pathway);Ascorbate biosynthesis, animals, glucose-1P => ascorbate;Nucleotide sugar biosynthesis, eukaryotes;Nucleotide sugar biosynthesis, prokaryotes	Metabolism;Metabolism;Metabolism	Carbohydrate metabolism;Carbohydrate metabolism;Carbohydrate metabolism	-	-	-	-
YS2_S61_k97_214938_gene_3	789	d__Bacteria	k__unclassified_d__Bacteria	p__Proteobacteria	c__Gammaproteobacteria	o__Pseudomonadales	f__Moraxellaceae	g__Acinetobacter	s__unclassified_g__Acinetobacter	ajo:RZ95_06390	K00677	UDP-N-acetylglucosamine acyltransferase [EC:2.3.1.129]	ko00540;ko01503	Lipopolysaccharide biosynthesis;Cationic antimicrobial peptide (CAMP) resistance	2.3.1.129	acyl-[acyl-carrier-protein]---UDP-N-acetylglucosamine O-acyltransferase	M00060	Lipopolysaccharide biosynthesis, KDO2-lipid A	Metabolism;Human Diseases	Glycan biosynthesis and metabolism;Drug resistance: Antimicrobial	-	-	-	-
BS2_S58_k97_311306_gene_1	666	d__Bacteria	k__unclassified_d__Bacteria	p__Proteobacteria	c__Gammaproteobacteria	o__Enterobacteriales	f__Enterobacteriaceae	g__unclassified_f__Enterobacteriaceae	s__unclassified_f__Enterobacteriaceae	cfd:CFNIH1_00130	K07679	two-component system, NarL family, sensor histidine kinase EvgS [EC:2.7.13.3]	ko02020;ko05133	Two-component system;Pertussis	2.7.13.3	histidine kinase	M00477	EvgS-EvgA (acid and drug tolerance) two-component regulatory system	Environmental Information Processing;Human Diseases	Signal transduction;Infectious diseases: Bacterial	-	-	-	-
BS3_S59_k97_176320_gene_7	1167	d__Bacteria	k__unclassified_d__Bacteria	p__Proteobacteria	c__Gammaproteobacteria	o__Enterobacteriales	f__Enterobacteriaceae	g__Escherichia	s__Escherichia_coli	lax:APT61_19415	K00012	UDPglucose 6-dehydrogenase [EC:1.1.1.22]	ko00040;ko00053;ko00520	Pentose and glucuronate interconversions;Ascorbate and aldarate metabolism;Amino sugar and nucleotide sugar metabolism	1.1.1.22	UDP-glucose 6-dehydrogenase	M00014;M00129;M00361;M00362	Glucuronate pathway (uronate pathway);Ascorbate biosynthesis, animals, glucose-1P => ascorbate;Nucleotide sugar biosynthesis, eukaryotes;Nucleotide sugar biosynthesis, prokaryotes	Metabolism;Metabolism;Metabolism	Carbohydrate metabolism;Carbohydrate metabolism;Carbohydrate metabolism	-	-	-	-
Megahit_Mix_k97_555738_gene_1	279	d__Bacteria	k__unclassified_d__Bacteria	p__Proteobacteria	c__Gammaproteobacteria	o__Enterobacteriales	f__Enterobacteriaceae	g__Enterobacter	s__unclassified_g__Enterobacter	enx:NI40_014505	K00012	UDPglucose 6-dehydrogenase [EC:1.1.1.22]	ko00040;ko00053;ko00520	Pentose and glucuronate interconversions;Ascorbate and aldarate metabolism;Amino sugar and nucleotide sugar metabolism	1.1.1.22	UDP-glucose 6-dehydrogenase	M00014;M00129;M00361;M00362	Glucuronate pathway (uronate pathway);Ascorbate biosynthesis, animals, glucose-1P => ascorbate;Nucleotide sugar biosynthesis, eukaryotes;Nucleotide sugar biosynthesis, prokaryotes	Metabolism;Metabolism;Metabolism	Carbohydrate metabolism;Carbohydrate metabolism;Carbohydrate metabolism	-	-	-	-
YS3_S57_k97_209852_gene_2	296	d__Bacteria	k__unclassified_d__Bacteria	p__Proteobacteria	c__Gammaproteobacteria	o__Enterobacteriales	f__Enterobacteriaceae	g__Escherichia	s__Escherichia_coli	amed:B224_3392	K00012	UDPglucose 6-dehydrogenase [EC:1.1.1.22]	ko00040;ko00053;ko00520	Pentose and glucuronate interconversions;Ascorbate and aldarate metabolism;Amino sugar and nucleotide sugar metabolism	1.1.1.22	UDP-glucose 6-dehydrogenase	M00014;M00129;M00361;M00362	Glucuronate pathway (uronate pathway);Ascorbate biosynthesis, animals, glucose-1P => ascorbate;Nucleotide sugar biosynthesis, eukaryotes;Nucleotide sugar biosynthesis, prokaryotes	Metabolism;Metabolism;Metabolism	Carbohydrate metabolism;Carbohydrate metabolism;Carbohydrate metabolism	-	-	-	-
YS2_S61_k97_787723_gene_1	365	d__Bacteria	k__unclassified_d__Bacteria	p__Proteobacteria	c__Gammaproteobacteria	o__Pseudomonadales	f__Moraxellaceae	g__Acinetobacter	s__Acinetobacter_sp._BMW17	ahl:AHTJS_16435	K00012	UDPglucose 6-dehydrogenase [EC:1.1.1.22]	ko00040;ko00053;ko00520	Pentose and glucuronate interconversions;Ascorbate and aldarate metabolism;Amino sugar and nucleotide sugar metabolism	1.1.1.22	UDP-glucose 6-dehydrogenase	M00014;M00129;M00361;M00362	Glucuronate pathway (uronate pathway);Ascorbate biosynthesis, animals, glucose-1P => ascorbate;Nucleotide sugar biosynthesis, eukaryotes;Nucleotide sugar biosynthesis, prokaryotes	Metabolism;Metabolism;Metabolism	Carbohydrate metabolism;Carbohydrate metabolism;Carbohydrate metabolism	-	-	-	-
YS1_S60_k97_141334_gene_3	789	d__Bacteria	k__unclassified_d__Bacteria	p__Proteobacteria	c__Gammaproteobacteria	o__Enterobacteriales	f__Enterobacteriaceae	g__unclassified_f__Enterobacteriaceae	s__unclassified_f__Enterobacteriaceae	kvd:KR75_12765	K00677	UDP-N-acetylglucosamine acyltransferase [EC:2.3.1.129]	ko00540;ko01503	Lipopolysaccharide biosynthesis;Cationic antimicrobial peptide (CAMP) resistance	2.3.1.129	acyl-[acyl-carrier-protein]---UDP-N-acetylglucosamine O-acyltransferase	M00060	Lipopolysaccharide biosynthesis, KDO2-lipid A	Metabolism;Human Diseases	Glycan biosynthesis and metabolism;Drug resistance: Antimicrobial	-	-	-	-
YS2_S61_k97_368122_gene_20	1362	d__Bacteria	k__unclassified_d__Bacteria	p__Proteobacteria	c__Gammaproteobacteria	o__Enterobacteriales	f__Enterobacteriaceae	g__Cedecea	s__Cedecea_davisae	cen:LH86_02155	K07645	two-component system, OmpR family, sensor histidine kinase QseC [EC:2.7.13.3]	ko02020;ko02024	Two-component system;Quorum sensing	2.7.13.3	histidine kinase	M00453	QseC-QseB (quorum sensing) two-component regulatory system	Environmental Information Processing;Cellular Processes	Signal transduction;Cellular community - prokaryotes	-	-	-	-
Megahit_Mix_k97_555738_gene_2	487	d__Bacteria	k__unclassified_d__Bacteria	p__Proteobacteria	c__Gammaproteobacteria	o__Enterobacteriales	f__Enterobacteriaceae	g__Enterobacter	s__unclassified_g__Enterobacter	eau:DI57_04690	K00012	UDPglucose 6-dehydrogenase [EC:1.1.1.22]	ko00040;ko00053;ko00520	Pentose and glucuronate interconversions;Ascorbate and aldarate metabolism;Amino sugar and nucleotide sugar metabolism	1.1.1.22	UDP-glucose 6-dehydrogenase	M00014;M00129;M00361;M00362	Glucuronate pathway (uronate pathway);Ascorbate biosynthesis, animals, glucose-1P => ascorbate;Nucleotide sugar biosynthesis, eukaryotes;Nucleotide sugar biosynthesis, prokaryotes	Metabolism;Metabolism;Metabolism	Carbohydrate metabolism;Carbohydrate metabolism;Carbohydrate metabolism	-	-	-	-
YS2_S61_k97_861123_gene_1	977	d__Bacteria	k__unclassified_d__Bacteria	p__Proteobacteria	c__Gammaproteobacteria	o__Enterobacteriales	f__Enterobacteriaceae	g__Citrobacter	s__Citrobacter_sp._MGH110	cfd:CFNIH1_00130	K07679	two-component system, NarL family, sensor histidine kinase EvgS [EC:2.7.13.3]	ko02020;ko05133	Two-component system;Pertussis	2.7.13.3	histidine kinase	M00477	EvgS-EvgA (acid and drug tolerance) two-component regulatory system	Environmental Information Processing;Human Diseases	Signal transduction;Infectious diseases: Bacterial	-	-	-	-
BS2_S58_k97_371885_gene_1	1423	d__Bacteria	k__unclassified_d__Bacteria	p__Proteobacteria	c__Gammaproteobacteria	o__Enterobacteriales	f__Enterobacteriaceae	g__Cedecea	s__Cedecea_neteri	kmi:VW41_09770	K07679	two-component system, NarL family, sensor histidine kinase EvgS [EC:2.7.13.3]	ko02020;ko05133	Two-component system;Pertussis	2.7.13.3	histidine kinase	M00477	EvgS-EvgA (acid and drug tolerance) two-component regulatory system	Environmental Information Processing;Human Diseases	Signal transduction;Infectious diseases: Bacterial	-	-	-	-
YS2_S61_k97_712468_gene_1	471	d__Bacteria	k__unclassified_d__Bacteria	p__Proteobacteria	c__Gammaproteobacteria	o__Pseudomonadales	f__Moraxellaceae	g__Acinetobacter	s__Acinetobacter_sp._BMW17	ahl:AHTJS_16435	K00012	UDPglucose 6-dehydrogenase [EC:1.1.1.22]	ko00040;ko00053;ko00520	Pentose and glucuronate interconversions;Ascorbate and aldarate metabolism;Amino sugar and nucleotide sugar metabolism	1.1.1.22	UDP-glucose 6-dehydrogenase	M00014;M00129;M00361;M00362	Glucuronate pathway (uronate pathway);Ascorbate biosynthesis, animals, glucose-1P => ascorbate;Nucleotide sugar biosynthesis, eukaryotes;Nucleotide sugar biosynthesis, prokaryotes	Metabolism;Metabolism;Metabolism	Carbohydrate metabolism;Carbohydrate metabolism;Carbohydrate metabolism	-	-	-	-
BS3_S59_k97_282614_gene_2	1404	d__Bacteria	k__unclassified_d__Bacteria	p__Firmicutes	c__Clostridia	o__Clostridiales	f__Clostridiaceae	g__Clostridium	s__Clostridium_sp._JCC	cbf:CLI_2034	K18345	two-component system, OmpR family, sensor histidine kinase VanS [EC:2.7.13.3]	ko01502;ko02020	Vancomycin resistance;Two-component system	2.7.13.3	histidine kinase	M00651;M00656	Vancomycin resistance, D-Ala-D-Lac type;VanS-VanR (VanB type vancomycin resistance) two-component regulatory system	Human Diseases;Environmental Information Processing	Drug resistance: Antimicrobial;Signal transduction	-	-	-	-
YS2_S61_k97_279757_gene_3	1470	d__Bacteria	k__unclassified_d__Bacteria	p__Proteobacteria	c__Gammaproteobacteria	o__Enterobacteriales	f__Enterobacteriaceae	g__Cedecea	s__Cedecea_davisae	cnt:JT31_04075	K07637	two-component system, OmpR family, sensor histidine kinase PhoQ [EC:2.7.13.3]	ko01503;ko02020	Cationic antimicrobial peptide (CAMP) resistance;Two-component system	2.7.13.3	histidine kinase	M00444;M00709;M00721;M00723;M00724;M00744	PhoQ-PhoP (magnesium transport) two-component regulatory system;Macrolide resistance, MacAB-TolC transporter;Cationic antimicrobial peptide (CAMP) resistance, arnBCADTEF operon;Cationic antimicrobial peptide (CAMP) resistance, ethanolaminephosphotransferase EptB;Cationic antimicrobial peptide (CAMP) resistance, palmitoyl transferase PagP;Cationic antimicrobial peptide (CAMP) resistance, protease …	Human Diseases;Environmental Information Processing	Drug resistance: Antimicrobial;Signal transduction	-	-	-	-
BS3_S59_k97_124328_gene_3	1167	d__Bacteria	k__unclassified_d__Bacteria	p__Firmicutes	c__Erysipelotrichia	o__Erysipelotrichales	f__Erysipelotrichaceae	g__Turicibacter	s__Turicibacter_sp._H121	tur:AT726_03390	K00012	UDPglucose 6-dehydrogenase [EC:1.1.1.22]	ko00040;ko00053;ko00520	Pentose and glucuronate interconversions;Ascorbate and aldarate metabolism;Amino sugar and nucleotide sugar metabolism	1.1.1.22	UDP-glucose 6-dehydrogenase	M00014;M00129;M00361;M00362	Glucuronate pathway (uronate pathway);Ascorbate biosynthesis, animals, glucose-1P => ascorbate;Nucleotide sugar biosynthesis, eukaryotes;Nucleotide sugar biosynthesis, prokaryotes	Metabolism;Metabolism;Metabolism	Carbohydrate metabolism;Carbohydrate metabolism;Carbohydrate metabolism	-	-	-	-
BS3_S59_k97_696980_gene_2	327	d__Bacteria	k__unclassified_d__Bacteria	p__Firmicutes	c__Clostridia	o__Clostridiales	f__Peptostreptococcaceae	g__Peptoclostridium	s__[Clostridium]_sordellii	tur:AT726_03390	K00012	UDPglucose 6-dehydrogenase [EC:1.1.1.22]	ko00040;ko00053;ko00520	Pentose and glucuronate interconversions;Ascorbate and aldarate metabolism;Amino sugar and nucleotide sugar metabolism	1.1.1.22	UDP-glucose 6-dehydrogenase	M00014;M00129;M00361;M00362	Glucuronate pathway (uronate pathway);Ascorbate biosynthesis, animals, glucose-1P => ascorbate;Nucleotide sugar biosynthesis, eukaryotes;Nucleotide sugar biosynthesis, prokaryotes	Metabolism;Metabolism;Metabolism	Carbohydrate metabolism;Carbohydrate metabolism;Carbohydrate metabolism	-	-	-	-
YS2_S61_k97_34722_gene_3	738	d__Bacteria	k__unclassified_d__Bacteria	p__Proteobacteria	c__Gammaproteobacteria	o__Enterobacteriales	f__Enterobacteriaceae	g__Raoultella	s__Raoultella_ornithinolytica	ror:RORB6_01895	K07642	two-component system, OmpR family, sensor histidine kinase BaeS [EC:2.7.13.3]	ko02020	Two-component system	2.7.13.3	histidine kinase	M00450;M00645;M00646;M00648	BaeS-BaeR (envelope stress response) two-component regulatory system;Multidrug resistance, efflux pump SmeABC;Multidrug resistance, efflux pump AcrAD-TolC;Multidrug resistance, efflux pump MdtABC	Environmental Information Processing	Signal transduction	-	-	-	-
YS1_S60_k97_142096_gene_18	741	d__Bacteria	k__unclassified_d__Bacteria	p__Firmicutes	c__Bacilli	o__Lactobacillales	f__Lactobacillaceae	g__Lactobacillus	s__Lactobacillus_salivarius	lsj:LSJ_1594c	K02028	polar amino acid transport system ATP-binding protein [EC:3.6.3.21]	-	-	3.6.3.21	polar-amino-acid-transporting ATPase	M00236	Putative polar amino acid transport system	-	-	-	-	-	-
BS3_S59_k97_229213_gene_12	339	d__Bacteria	k__unclassified_d__Bacteria	p__Firmicutes	c__Bacilli	o__Bacillales	f__Bacillaceae	g__Bacillus	s__Bacillus_thermoamylovorans	tur:AT726_03390	K00012	UDPglucose 6-dehydrogenase [EC:1.1.1.22]	ko00040;ko00053;ko00520	Pentose and glucuronate interconversions;Ascorbate and aldarate metabolism;Amino sugar and nucleotide sugar metabolism	1.1.1.22	UDP-glucose 6-dehydrogenase	M00014;M00129;M00361;M00362	Glucuronate pathway (uronate pathway);Ascorbate biosynthesis, animals, glucose-1P => ascorbate;Nucleotide sugar biosynthesis, eukaryotes;Nucleotide sugar biosynthesis, prokaryotes	Metabolism;Metabolism;Metabolism	Carbohydrate metabolism;Carbohydrate metabolism;Carbohydrate metabolism	-	-	-	-
YS2_S61_k97_503405_gene_1	461	d__Bacteria	k__unclassified_d__Bacteria	p__Proteobacteria	c__Gammaproteobacteria	o__Pseudomonadales	f__Pseudomonadaceae	g__Pseudomonas	s__Pseudomonas_putida	vpf:M634_03180	K00012	UDPglucose 6-dehydrogenase [EC:1.1.1.22]	ko00040;ko00053;ko00520	Pentose and glucuronate interconversions;Ascorbate and aldarate metabolism;Amino sugar and nucleotide sugar metabolism	1.1.1.22	UDP-glucose 6-dehydrogenase	M00014;M00129;M00361;M00362	Glucuronate pathway (uronate pathway);Ascorbate biosynthesis, animals, glucose-1P => ascorbate;Nucleotide sugar biosynthesis, eukaryotes;Nucleotide sugar biosynthesis, prokaryotes	Metabolism;Metabolism;Metabolism	Carbohydrate metabolism;Carbohydrate metabolism;Carbohydrate metabolism	-	-	-	-
YS2_S61_k97_332914_gene_20	1386	d__Bacteria	k__unclassified_d__Bacteria	p__Proteobacteria	c__Gammaproteobacteria	o__Enterobacteriales	f__Enterobacteriaceae	g__Cedecea	s__Cedecea_davisae	cen:LH86_06735	K00836	diaminobutyrate-2-oxoglutarate transaminase [EC:2.6.1.76]	ko00260;ko01210;ko01230	Glycine, serine and threonine metabolism;2-Oxocarboxylic acid metabolism;Biosynthesis of amino acids	2.6.1.76	diaminobutyrate---2-oxoglutarate transaminase	M00033	Ectoine biosynthesis, aspartate => ectoine	Metabolism;Metabolism;Metabolism	Amino acid metabolism;Global and overview maps;Global and overview maps	-	-	-	-
YS1_S60_k97_86259_gene_115	735	d__Bacteria	k__unclassified_d__Bacteria	p__Firmicutes	c__Bacilli	o__Lactobacillales	f__Lactobacillaceae	g__Lactobacillus	s__unclassified_g__Lactobacillus	lsi:HN6_01291	K02028	polar amino acid transport system ATP-binding protein [EC:3.6.3.21]	-	-	3.6.3.21	polar-amino-acid-transporting ATPase	M00236	Putative polar amino acid transport system	-	-	-	-	-	-
YS1_S60_k97_112854_gene_10	1233	d__Bacteria	k__unclassified_d__Bacteria	p__Firmicutes	c__Bacilli	o__Lactobacillales	f__Streptococcaceae	g__Streptococcus	s__Streptococcus_thermophilus	ste:STER_0434	K09458	3-oxoacyl-[acyl-carrier-protein] synthase II [EC:2.3.1.179]	ko00061;ko00780;ko01212	Fatty acid biosynthesis;Biotin metabolism;Fatty acid metabolism	2.3.1.179	beta-ketoacyl-[acyl-carrier-protein] synthase II	M00083;M00572	Fatty acid biosynthesis, elongation;Pimeloyl-ACP biosynthesis, BioC-BioH pathway, malonyl-ACP => pimeloyl-ACP	Metabolism;Metabolism;Metabolism	Lipid metabolism;Metabolism of cofactors and vitamins;Global and overview maps	-	-	-	-
YS2_S61_k97_6727_gene_1	418	d__Bacteria	k__unclassified_d__Bacteria	p__Proteobacteria	c__Gammaproteobacteria	o__Pseudomonadales	f__Moraxellaceae	g__Acinetobacter	s__Acinetobacter_johnsonii	ajo:RZ95_02765	K00012	UDPglucose 6-dehydrogenase [EC:1.1.1.22]	ko00040;ko00053;ko00520	Pentose and glucuronate interconversions;Ascorbate and aldarate metabolism;Amino sugar and nucleotide sugar metabolism	1.1.1.22	UDP-glucose 6-dehydrogenase	M00014;M00129;M00361;M00362	Glucuronate pathway (uronate pathway);Ascorbate biosynthesis, animals, glucose-1P => ascorbate;Nucleotide sugar biosynthesis, eukaryotes;Nucleotide sugar biosynthesis, prokaryotes	Metabolism;Metabolism;Metabolism	Carbohydrate metabolism;Carbohydrate metabolism;Carbohydrate metabolism	-	-	-	-
BS3_S59_k97_293732_gene_2	1164	d__Bacteria	k__unclassified_d__Bacteria	p__Firmicutes	c__Bacilli	o__Lactobacillales	f__Streptococcaceae	g__Streptococcus	s__Streptococcus_caballi	sps:SPs1073	K14982	two-component system, OmpR family, sensor histidine kinase CiaH [EC:2.7.13.3]	ko02020;ko02024	Two-component system;Quorum sensing	2.7.13.3	histidine kinase	M00521	CiaH-CiaR two-component regulatory system	Environmental Information Processing;Cellular Processes	Signal transduction;Cellular community - prokaryotes	-	-	-	-
BS1_S62_k97_50078_gene_2	1020	d__Bacteria	k__unclassified_d__Bacteria	p__Firmicutes	c__Clostridia	o__Clostridiales	f__Clostridiaceae	g__Clostridium	s__Clostridium_baratii	cbv:U729_2097	K00823	4-aminobutyrate aminotransferase [EC:2.6.1.19]	ko00250;ko00410;ko00640;ko00650	Alanine, aspartate and glutamate metabolism;beta-Alanine metabolism;Propanoate metabolism;Butanoate metabolism	2.6.1.19	4-aminobutyrate---2-oxoglutarate transaminase	M00027	GABA (gamma-Aminobutyrate) shunt	Metabolism;Metabolism;Metabolism;Metabolism	Amino acid metabolism;Metabolism of other amino acids;Carbohydrate metabolism;Carbohydrate metabolism	-	-	-	-
YS2_S61_k97_73558_gene_1	532	d__Bacteria	k__unclassified_d__Bacteria	p__Proteobacteria	c__Gammaproteobacteria	o__Pseudomonadales	f__Moraxellaceae	g__Acinetobacter	s__Acinetobacter_sp._NCu2D-2	aci:ACIAD0072	K00012	UDPglucose 6-dehydrogenase [EC:1.1.1.22]	ko00040;ko00053;ko00520	Pentose and glucuronate interconversions;Ascorbate and aldarate metabolism;Amino sugar and nucleotide sugar metabolism	1.1.1.22	UDP-glucose 6-dehydrogenase	M00014;M00129;M00361;M00362	Glucuronate pathway (uronate pathway);Ascorbate biosynthesis, animals, glucose-1P => ascorbate;Nucleotide sugar biosynthesis, eukaryotes;Nucleotide sugar biosynthesis, prokaryotes	Metabolism;Metabolism;Metabolism	Carbohydrate metabolism;Carbohydrate metabolism;Carbohydrate metabolism	-	-	-	-
YS2_S61_k97_706046_gene_1	1377	d__Bacteria	k__unclassified_d__Bacteria	p__Proteobacteria	c__Gammaproteobacteria	o__Enterobacteriales	f__Enterobacteriaceae	g__Yersinia	s__Yersinia_enterocolitica	yef:FORC2_4013	K07640	two-component system, OmpR family, sensor histidine kinase CpxA [EC:2.7.13.3]	ko01503;ko02020	Cationic antimicrobial peptide (CAMP) resistance;Two-component system	2.7.13.3	histidine kinase	M00447;M00727;M00728	CpxA-CpxR (envelope stress response) two-component regulatory system;Cationic antimicrobial peptide (CAMP) resistance, N-acetylmuramoyl-L-alanine amidase AmiA and AmiC;Cationic antimicrobial peptide (CAMP) resistance, envelope protein folding and degrading factors DegP and DsbA	Human Diseases;Environmental Information Processing	Drug resistance: Antimicrobial;Signal transduction	-	-	-	-
Megahit_Mix_k97_533252_gene_1	399	d__Bacteria	k__unclassified_d__Bacteria	p__Firmicutes	c__Erysipelotrichia	o__Erysipelotrichales	f__Erysipelotrichaceae	g__Turicibacter	s__Turicibacter_sp._H121	tur:AT726_03390	K00012	UDPglucose 6-dehydrogenase [EC:1.1.1.22]	ko00040;ko00053;ko00520	Pentose and glucuronate interconversions;Ascorbate and aldarate metabolism;Amino sugar and nucleotide sugar metabolism	1.1.1.22	UDP-glucose 6-dehydrogenase	M00014;M00129;M00361;M00362	Glucuronate pathway (uronate pathway);Ascorbate biosynthesis, animals, glucose-1P => ascorbate;Nucleotide sugar biosynthesis, eukaryotes;Nucleotide sugar biosynthesis, prokaryotes	Metabolism;Metabolism;Metabolism	Carbohydrate metabolism;Carbohydrate metabolism;Carbohydrate metabolism	-	-	-	-
BS1_S62_k97_50395_gene_1	603	d__Bacteria	k__unclassified_d__Bacteria	p__Proteobacteria	c__Gammaproteobacteria	o__Enterobacteriales	f__Enterobacteriaceae	g__Providencia	s__Providencia_alcalifaciens	prg:RB151_024780	K07642	two-component system, OmpR family, sensor histidine kinase BaeS [EC:2.7.13.3]	ko02020	Two-component system	2.7.13.3	histidine kinase	M00450;M00645;M00646;M00648	BaeS-BaeR (envelope stress response) two-component regulatory system;Multidrug resistance, efflux pump SmeABC;Multidrug resistance, efflux pump AcrAD-TolC;Multidrug resistance, efflux pump MdtABC	Environmental Information Processing	Signal transduction	-	-	-	-
Megahit_Mix_k97_76800_gene_1	426	d__Bacteria	k__unclassified_d__Bacteria	p__Proteobacteria	c__Gammaproteobacteria	o__Enterobacteriales	f__Enterobacteriaceae	g__Escherichia	s__Escherichia_coli	elr:ECO55CA74_14400	K07679	two-component system, NarL family, sensor histidine kinase EvgS [EC:2.7.13.3]	ko02020;ko05133	Two-component system;Pertussis	2.7.13.3	histidine kinase	M00477	EvgS-EvgA (acid and drug tolerance) two-component regulatory system	Environmental Information Processing;Human Diseases	Signal transduction;Infectious diseases: Bacterial	-	-	-	-
YS2_S61_k97_37733_gene_3	1395	d__Bacteria	k__unclassified_d__Bacteria	p__Proteobacteria	c__Gammaproteobacteria	o__Enterobacteriales	f__Enterobacteriaceae	g__Cedecea	s__Cedecea_davisae	kmi:VW41_14840	K07642	two-component system, OmpR family, sensor histidine kinase BaeS [EC:2.7.13.3]	ko02020	Two-component system	2.7.13.3	histidine kinase	M00450;M00645;M00646;M00648	BaeS-BaeR (envelope stress response) two-component regulatory system;Multidrug resistance, efflux pump SmeABC;Multidrug resistance, efflux pump AcrAD-TolC;Multidrug resistance, efflux pump MdtABC	Environmental Information Processing	Signal transduction	-	-	-	-
BS3_S59_k97_691546_gene_1	501	d__Bacteria	k__unclassified_d__Bacteria	p__Firmicutes	c__Bacilli	o__Lactobacillales	f__Streptococcaceae	g__Streptococcus	s__Streptococcus_caballi	sga:GALLO_0496	K11617	two-component system, NarL family, sensor histidine kinase LiaS [EC:2.7.13.3]	ko02020	Two-component system	2.7.13.3	histidine kinase	M00481;M00754	LiaS-LiaR (cell wall stress response) two-component regulatory system;Nisin resistance, phage shock protein homolog LiaH	Environmental Information Processing	Signal transduction	-	-	-	-
BS3_S59_k97_531897_gene_1	384	d__Bacteria	k__unclassified_d__Bacteria	p__Firmicutes	c__Erysipelotrichia	o__Erysipelotrichales	f__Erysipelotrichaceae	g__unclassified_f__Erysipelotrichaceae	s__[Eubacterium]_dolichum	efu:HMPREF0351_11959	K00012	UDPglucose 6-dehydrogenase [EC:1.1.1.22]	ko00040;ko00053;ko00520	Pentose and glucuronate interconversions;Ascorbate and aldarate metabolism;Amino sugar and nucleotide sugar metabolism	1.1.1.22	UDP-glucose 6-dehydrogenase	M00014;M00129;M00361;M00362	Glucuronate pathway (uronate pathway);Ascorbate biosynthesis, animals, glucose-1P => ascorbate;Nucleotide sugar biosynthesis, eukaryotes;Nucleotide sugar biosynthesis, prokaryotes	Metabolism;Metabolism;Metabolism	Carbohydrate metabolism;Carbohydrate metabolism;Carbohydrate metabolism	-	-	-	-
YS2_S61_k97_406550_gene_1	522	d__Bacteria	k__unclassified_d__Bacteria	p__Proteobacteria	c__Gammaproteobacteria	o__Pseudomonadales	f__Moraxellaceae	g__Acinetobacter	s__Acinetobacter_johnsonii	ajo:RZ95_02765	K00012	UDPglucose 6-dehydrogenase [EC:1.1.1.22]	ko00040;ko00053;ko00520	Pentose and glucuronate interconversions;Ascorbate and aldarate metabolism;Amino sugar and nucleotide sugar metabolism	1.1.1.22	UDP-glucose 6-dehydrogenase	M00014;M00129;M00361;M00362	Glucuronate pathway (uronate pathway);Ascorbate biosynthesis, animals, glucose-1P => ascorbate;Nucleotide sugar biosynthesis, eukaryotes;Nucleotide sugar biosynthesis, prokaryotes	Metabolism;Metabolism;Metabolism	Carbohydrate metabolism;Carbohydrate metabolism;Carbohydrate metabolism	-	-	-	-
YS3_S57_k97_302505_gene_1	727	d__Bacteria	k__unclassified_d__Bacteria	p__Firmicutes	c__Bacilli	o__Lactobacillales	f__Leuconostocaceae	g__Leuconostoc	s__Leuconostoc_lactis	llf:BCR17_04495	K02041	phosphonate transport system ATP-binding protein [EC:3.6.3.28]	ko02010	ABC transporters	3.6.3.28	phosphonate-transporting ATPase	M00223	Phosphonate transport system	Environmental Information Processing	Membrane transport	-	-	-	-
BS3_S59_k97_398371_gene_3	1167	d__Bacteria	k__unclassified_d__Bacteria	p__Firmicutes	c__Clostridia	o__Clostridiales	f__Peptostreptococcaceae	g__Terrisporobacter	s__Terrisporobacter_othiniensis	ipo:Ilyop_2242	K00012	UDPglucose 6-dehydrogenase [EC:1.1.1.22]	ko00040;ko00053;ko00520	Pentose and glucuronate interconversions;Ascorbate and aldarate metabolism;Amino sugar and nucleotide sugar metabolism	1.1.1.22	UDP-glucose 6-dehydrogenase	M00014;M00129;M00361;M00362	Glucuronate pathway (uronate pathway);Ascorbate biosynthesis, animals, glucose-1P => ascorbate;Nucleotide sugar biosynthesis, eukaryotes;Nucleotide sugar biosynthesis, prokaryotes	Metabolism;Metabolism;Metabolism	Carbohydrate metabolism;Carbohydrate metabolism;Carbohydrate metabolism	-	-	-	-
Megahit_Mix_k97_648891_gene_1	678	d__Bacteria	k__unclassified_d__Bacteria	p__Proteobacteria	c__Gammaproteobacteria	o__Enterobacteriales	f__Enterobacteriaceae	g__Escherichia	s__Escherichia_coli	avr:B565_1532	K00012	UDPglucose 6-dehydrogenase [EC:1.1.1.22]	ko00040;ko00053;ko00520	Pentose and glucuronate interconversions;Ascorbate and aldarate metabolism;Amino sugar and nucleotide sugar metabolism	1.1.1.22	UDP-glucose 6-dehydrogenase	M00014;M00129;M00361;M00362	Glucuronate pathway (uronate pathway);Ascorbate biosynthesis, animals, glucose-1P => ascorbate;Nucleotide sugar biosynthesis, eukaryotes;Nucleotide sugar biosynthesis, prokaryotes	Metabolism;Metabolism;Metabolism	Carbohydrate metabolism;Carbohydrate metabolism;Carbohydrate metabolism	-	-	-	-
YS2_S61_k97_785074_gene_2	1326	d__Bacteria	k__unclassified_d__Bacteria	p__Proteobacteria	c__Gammaproteobacteria	o__Enterobacteriales	f__Enterobacteriaceae	g__Yersinia	s__Yersinia_enterocolitica	yef:FORC2_1120	K07642	two-component system, OmpR family, sensor histidine kinase BaeS [EC:2.7.13.3]	ko02020	Two-component system	2.7.13.3	histidine kinase	M00450;M00645;M00646;M00648	BaeS-BaeR (envelope stress response) two-component regulatory system;Multidrug resistance, efflux pump SmeABC;Multidrug resistance, efflux pump AcrAD-TolC;Multidrug resistance, efflux pump MdtABC	Environmental Information Processing	Signal transduction	-	-	-	-
YS2_S61_k97_706745_gene_2	515	d__Bacteria	k__unclassified_d__Bacteria	p__Proteobacteria	c__Gammaproteobacteria	o__Pseudomonadales	f__Moraxellaceae	g__Acinetobacter	s__Acinetobacter_sp._Root1280	acv:AMD27_13015	K00012	UDPglucose 6-dehydrogenase [EC:1.1.1.22]	ko00040;ko00053;ko00520	Pentose and glucuronate interconversions;Ascorbate and aldarate metabolism;Amino sugar and nucleotide sugar metabolism	1.1.1.22	UDP-glucose 6-dehydrogenase	M00014;M00129;M00361;M00362	Glucuronate pathway (uronate pathway);Ascorbate biosynthesis, animals, glucose-1P => ascorbate;Nucleotide sugar biosynthesis, eukaryotes;Nucleotide sugar biosynthesis, prokaryotes	Metabolism;Metabolism;Metabolism	Carbohydrate metabolism;Carbohydrate metabolism;Carbohydrate metabolism	-	-	-	-
YS2_S61_k97_791266_gene_1	499	d__Bacteria	k__unclassified_d__Bacteria	p__Actinobacteria	c__Actinobacteria	o__Micrococcales	f__Micrococcaceae	g__Nesterenkonia	s__Nesterenkonia_sp._F	serj:SGUI_2892	K03043	DNA-directed RNA polymerase subunit beta [EC:2.7.7.6]	ko00230;ko00240;ko03020	Purine metabolism;Pyrimidine metabolism;RNA polymerase	2.7.7.6	DNA-directed RNA polymerase	M00183	RNA polymerase, bacteria	Metabolism;Metabolism;Genetic Information Processing	Nucleotide metabolism;Nucleotide metabolism;Transcription	-	-	-	-
BS1_S62_k97_155008_gene_1	1236	d__Bacteria	k__unclassified_d__Bacteria	p__Firmicutes	c__Erysipelotrichia	o__Erysipelotrichales	f__Erysipelotrichaceae	g__Turicibacter	s__unclassified_g__Turicibacter	tur:AT726_07345	K09458	3-oxoacyl-[acyl-carrier-protein] synthase II [EC:2.3.1.179]	ko00061;ko00780;ko01212	Fatty acid biosynthesis;Biotin metabolism;Fatty acid metabolism	2.3.1.179	beta-ketoacyl-[acyl-carrier-protein] synthase II	M00083;M00572	Fatty acid biosynthesis, elongation;Pimeloyl-ACP biosynthesis, BioC-BioH pathway, malonyl-ACP => pimeloyl-ACP	Metabolism;Metabolism;Metabolism	Lipid metabolism;Metabolism of cofactors and vitamins;Global and overview maps	-	-	-	-
BS3_S59_k97_124801_gene_10	1167	d__Bacteria	k__unclassified_d__Bacteria	p__Proteobacteria	c__Gammaproteobacteria	o__Enterobacteriales	f__Enterobacteriaceae	g__Escherichia	s__Escherichia_coli	amed:B224_3392	K00012	UDPglucose 6-dehydrogenase [EC:1.1.1.22]	ko00040;ko00053;ko00520	Pentose and glucuronate interconversions;Ascorbate and aldarate metabolism;Amino sugar and nucleotide sugar metabolism	1.1.1.22	UDP-glucose 6-dehydrogenase	M00014;M00129;M00361;M00362	Glucuronate pathway (uronate pathway);Ascorbate biosynthesis, animals, glucose-1P => ascorbate;Nucleotide sugar biosynthesis, eukaryotes;Nucleotide sugar biosynthesis, prokaryotes	Metabolism;Metabolism;Metabolism	Carbohydrate metabolism;Carbohydrate metabolism;Carbohydrate metabolism	-	-	-	-
YS1_S60_k97_42579_gene_2	1503	d__Bacteria	k__unclassified_d__Bacteria	p__Proteobacteria	c__Gammaproteobacteria	o__Enterobacteriales	f__Enterobacteriaceae	g__unclassified_f__Enterobacteriaceae	s__unclassified_f__Enterobacteriaceae	kvd:KR75_00115	K07642	two-component system, OmpR family, sensor histidine kinase BaeS [EC:2.7.13.3]	ko02020	Two-component system	2.7.13.3	histidine kinase	M00450;M00645;M00646;M00648	BaeS-BaeR (envelope stress response) two-component regulatory system;Multidrug resistance, efflux pump SmeABC;Multidrug resistance, efflux pump AcrAD-TolC;Multidrug resistance, efflux pump MdtABC	Environmental Information Processing	Signal transduction	-	-	-	-
YS2_S61_k97_707770_gene_3	2775	d__Bacteria	k__unclassified_d__Bacteria	p__Proteobacteria	c__Gammaproteobacteria	o__Enterobacteriales	f__Enterobacteriaceae	g__Providencia	s__Providencia_rettgeri	prg:RB151_026400	K07677	two-component system, NarL family, capsular synthesis sensor histidine kinase RcsC [EC:2.7.13.3]	ko02020;ko02026	Two-component system;Biofilm formation - Escherichia coli	2.7.13.3	histidine kinase	M00474	RcsC-RcsD-RcsB (capsule synthesis) two-component regulatory system	Environmental Information Processing;Cellular Processes	Signal transduction;Cellular community - prokaryotes	-	-	-	-
YS2_S61_k97_33128_gene_1	562	d__Bacteria	k__unclassified_d__Bacteria	p__Proteobacteria	c__Gammaproteobacteria	o__Pseudomonadales	f__Moraxellaceae	g__Acinetobacter	s__Acinetobacter_sp._BMW17	acv:AMD27_13015	K00012	UDPglucose 6-dehydrogenase [EC:1.1.1.22]	ko00040;ko00053;ko00520	Pentose and glucuronate interconversions;Ascorbate and aldarate metabolism;Amino sugar and nucleotide sugar metabolism	1.1.1.22	UDP-glucose 6-dehydrogenase	M00014;M00129;M00361;M00362	Glucuronate pathway (uronate pathway);Ascorbate biosynthesis, animals, glucose-1P => ascorbate;Nucleotide sugar biosynthesis, eukaryotes;Nucleotide sugar biosynthesis, prokaryotes	Metabolism;Metabolism;Metabolism	Carbohydrate metabolism;Carbohydrate metabolism;Carbohydrate metabolism	-	-	-	-
Megahit_Mix_k97_148767_gene_1	661	d__Bacteria	k__unclassified_d__Bacteria	p__Proteobacteria	c__Gammaproteobacteria	o__Enterobacteriales	f__Enterobacteriaceae	g__Klebsiella	s__unclassified_g__Klebsiella	koc:AB185_16845	K00012	UDPglucose 6-dehydrogenase [EC:1.1.1.22]	ko00040;ko00053;ko00520	Pentose and glucuronate interconversions;Ascorbate and aldarate metabolism;Amino sugar and nucleotide sugar metabolism	1.1.1.22	UDP-glucose 6-dehydrogenase	M00014;M00129;M00361;M00362	Glucuronate pathway (uronate pathway);Ascorbate biosynthesis, animals, glucose-1P => ascorbate;Nucleotide sugar biosynthesis, eukaryotes;Nucleotide sugar biosynthesis, prokaryotes	Metabolism;Metabolism;Metabolism	Carbohydrate metabolism;Carbohydrate metabolism;Carbohydrate metabolism	-	-	-	-
YS3_S57_k97_54773_gene_2	765	d__Bacteria	k__unclassified_d__Bacteria	p__Firmicutes	c__Clostridia	o__Clostridiales	f__Clostridiaceae	g__Clostridium	s__Clostridium_sp._CAG:265	cle:Clole_3243	K02041	phosphonate transport system ATP-binding protein [EC:3.6.3.28]	ko02010	ABC transporters	3.6.3.28	phosphonate-transporting ATPase	M00223	Phosphonate transport system	Environmental Information Processing	Membrane transport	-	-	-	-
YS2_S61_k97_217650_gene_1	615	d__Bacteria	k__unclassified_d__Bacteria	p__Proteobacteria	c__Gammaproteobacteria	o__Enterobacteriales	f__Enterobacteriaceae	g__Escherichia	s__Escherichia_coli	eab:ECABU_c33490	K00012	UDPglucose 6-dehydrogenase [EC:1.1.1.22]	ko00040;ko00053;ko00520	Pentose and glucuronate interconversions;Ascorbate and aldarate metabolism;Amino sugar and nucleotide sugar metabolism	1.1.1.22	UDP-glucose 6-dehydrogenase	M00014;M00129;M00361;M00362	Glucuronate pathway (uronate pathway);Ascorbate biosynthesis, animals, glucose-1P => ascorbate;Nucleotide sugar biosynthesis, eukaryotes;Nucleotide sugar biosynthesis, prokaryotes	Metabolism;Metabolism;Metabolism	Carbohydrate metabolism;Carbohydrate metabolism;Carbohydrate metabolism	-	-	-	-
YS1_S60_k97_79619_gene_1	1167	d__Bacteria	k__unclassified_d__Bacteria	p__Firmicutes	c__Clostridia	o__Clostridiales	f__Clostridiaceae	g__Clostridium	s__Clostridium_sp._JCC	tur:AT726_03390	K00012	UDPglucose 6-dehydrogenase [EC:1.1.1.22]	ko00040;ko00053;ko00520	Pentose and glucuronate interconversions;Ascorbate and aldarate metabolism;Amino sugar and nucleotide sugar metabolism	1.1.1.22	UDP-glucose 6-dehydrogenase	M00014;M00129;M00361;M00362	Glucuronate pathway (uronate pathway);Ascorbate biosynthesis, animals, glucose-1P => ascorbate;Nucleotide sugar biosynthesis, eukaryotes;Nucleotide sugar biosynthesis, prokaryotes	Metabolism;Metabolism;Metabolism	Carbohydrate metabolism;Carbohydrate metabolism;Carbohydrate metabolism	-	-	-	-
Megahit_Mix_k97_533298_gene_1	746	d__Bacteria	k__unclassified_d__Bacteria	p__Proteobacteria	c__Epsilonproteobacteria	o__Campylobacterales	f__Campylobacteraceae	g__Campylobacter	s__Campylobacter_jejuni	cjz:M635_06555	K09458	3-oxoacyl-[acyl-carrier-protein] synthase II [EC:2.3.1.179]	ko00061;ko00780;ko01212	Fatty acid biosynthesis;Biotin metabolism;Fatty acid metabolism	2.3.1.179	beta-ketoacyl-[acyl-carrier-protein] synthase II	M00083;M00572	Fatty acid biosynthesis, elongation;Pimeloyl-ACP biosynthesis, BioC-BioH pathway, malonyl-ACP => pimeloyl-ACP	Metabolism;Metabolism;Metabolism	Lipid metabolism;Metabolism of cofactors and vitamins;Global and overview maps	-	-	-	-
BS3_S59_k97_47038_gene_30	741	d__Bacteria	k__unclassified_d__Bacteria	p__Firmicutes	c__Bacilli	o__Lactobacillales	f__Streptococcaceae	g__Streptococcus	s__Streptococcus_gallolyticus	stb:SGPB_1320	K02028	polar amino acid transport system ATP-binding protein [EC:3.6.3.21]	-	-	3.6.3.21	polar-amino-acid-transporting ATPase	M00236	Putative polar amino acid transport system	-	-	-	-	-	-
BS3_S59_k97_563688_gene_1	459	d__Bacteria	k__unclassified_d__Bacteria	p__Proteobacteria	c__Gammaproteobacteria	o__Enterobacteriales	f__Enterobacteriaceae	g__Klebsiella	s__Klebsiella_pneumoniae	kpz:KPNIH27_07715	K03760	lipid A ethanolaminephosphotransferase [EC:2.7.8.43]	ko01503	Cationic antimicrobial peptide (CAMP) resistance	2.7.8.43	lipid A phosphoethanolamine transferase	M00722	Cationic antimicrobial peptide (CAMP) resistance, ethanolaminephosphotransferase EptA	Human Diseases	Drug resistance: Antimicrobial	-	-	-	-
Megahit_Mix_k97_325564_gene_1	392	d__Bacteria	k__unclassified_d__Bacteria	p__Firmicutes	c__Clostridia	o__Clostridiales	f__Clostridiaceae	g__Clostridium	s__Clostridium_sp._JCC	tur:AT726_03390	K00012	UDPglucose 6-dehydrogenase [EC:1.1.1.22]	ko00040;ko00053;ko00520	Pentose and glucuronate interconversions;Ascorbate and aldarate metabolism;Amino sugar and nucleotide sugar metabolism	1.1.1.22	UDP-glucose 6-dehydrogenase	M00014;M00129;M00361;M00362	Glucuronate pathway (uronate pathway);Ascorbate biosynthesis, animals, glucose-1P => ascorbate;Nucleotide sugar biosynthesis, eukaryotes;Nucleotide sugar biosynthesis, prokaryotes	Metabolism;Metabolism;Metabolism	Carbohydrate metabolism;Carbohydrate metabolism;Carbohydrate metabolism	-	-	-	-
YS1_S60_k97_66686_gene_5	1167	d__Bacteria	k__unclassified_d__Bacteria	p__Proteobacteria	c__Gammaproteobacteria	o__Enterobacteriales	f__Enterobacteriaceae	g__Citrobacter	s__Citrobacter_sp._JT3	cama:F384_10925	K00012	UDPglucose 6-dehydrogenase [EC:1.1.1.22]	ko00040;ko00053;ko00520	Pentose and glucuronate interconversions;Ascorbate and aldarate metabolism;Amino sugar and nucleotide sugar metabolism	1.1.1.22	UDP-glucose 6-dehydrogenase	M00014;M00129;M00361;M00362	Glucuronate pathway (uronate pathway);Ascorbate biosynthesis, animals, glucose-1P => ascorbate;Nucleotide sugar biosynthesis, eukaryotes;Nucleotide sugar biosynthesis, prokaryotes	Metabolism;Metabolism;Metabolism	Carbohydrate metabolism;Carbohydrate metabolism;Carbohydrate metabolism	-	-	-	-
BS3_S59_k97_86755_gene_3	1170	d__Bacteria	k__unclassified_d__Bacteria	p__Proteobacteria	c__Gammaproteobacteria	o__Enterobacteriales	f__Enterobacteriaceae	g__Escherichia	s__Escherichia_coli	vna:PN96_12185	K00012	UDPglucose 6-dehydrogenase [EC:1.1.1.22]	ko00040;ko00053;ko00520	Pentose and glucuronate interconversions;Ascorbate and aldarate metabolism;Amino sugar and nucleotide sugar metabolism	1.1.1.22	UDP-glucose 6-dehydrogenase	M00014;M00129;M00361;M00362	Glucuronate pathway (uronate pathway);Ascorbate biosynthesis, animals, glucose-1P => ascorbate;Nucleotide sugar biosynthesis, eukaryotes;Nucleotide sugar biosynthesis, prokaryotes	Metabolism;Metabolism;Metabolism	Carbohydrate metabolism;Carbohydrate metabolism;Carbohydrate metabolism	-	-	-	-
YS1_S60_k97_75203_gene_1	2037	d__Bacteria	k__unclassified_d__Bacteria	p__Proteobacteria	c__Gammaproteobacteria	o__Enterobacteriales	f__Enterobacteriaceae	g__Enterobacter	s__Enterobacter_cloacae	eclx:LI66_15155	K07677	two-component system, NarL family, capsular synthesis sensor histidine kinase RcsC [EC:2.7.13.3]	ko02020;ko02026	Two-component system;Biofilm formation - Escherichia coli	2.7.13.3	histidine kinase	M00474	RcsC-RcsD-RcsB (capsule synthesis) two-component regulatory system	Environmental Information Processing;Cellular Processes	Signal transduction;Cellular community - prokaryotes	-	-	-	-
BS3_S59_k97_158278_gene_77	1167	d__Bacteria	k__unclassified_d__Bacteria	p__Firmicutes	c__Clostridia	o__Clostridiales	f__Peptostreptococcaceae	g__Peptoclostridium	s__[Clostridium]_sordellii	tur:AT726_03390	K00012	UDPglucose 6-dehydrogenase [EC:1.1.1.22]	ko00040;ko00053;ko00520	Pentose and glucuronate interconversions;Ascorbate and aldarate metabolism;Amino sugar and nucleotide sugar metabolism	1.1.1.22	UDP-glucose 6-dehydrogenase	M00014;M00129;M00361;M00362	Glucuronate pathway (uronate pathway);Ascorbate biosynthesis, animals, glucose-1P => ascorbate;Nucleotide sugar biosynthesis, eukaryotes;Nucleotide sugar biosynthesis, prokaryotes	Metabolism;Metabolism;Metabolism	Carbohydrate metabolism;Carbohydrate metabolism;Carbohydrate metabolism	-	-	-	-
BS1_S62_k97_235114_gene_138	1122	d__Bacteria	k__unclassified_d__Bacteria	p__Firmicutes	c__Clostridia	o__Clostridiales	f__Peptococcaceae	g__Desulfosporosinus	s__Desulfosporosinus_meridiei	dmi:Desmer_1787	K18350	two-component system, OmpR family, sensor histidine kinase VanS [EC:2.7.13.3]	ko01502;ko02020	Vancomycin resistance;Two-component system	2.7.13.3	histidine kinase	M00652;M00657	Vancomycin resistance, D-Ala-D-Ser type;VanS-VanR (VanE type vancomycin resistance) two-component regulatory system	Human Diseases;Environmental Information Processing	Drug resistance: Antimicrobial;Signal transduction	-	-	-	-
YS1_S60_k97_24093_gene_2	1302	d__Bacteria	k__unclassified_d__Bacteria	p__Proteobacteria	c__unclassified_p__Proteobacteria	o__unclassified_p__Proteobacteria	f__unclassified_p__Proteobacteria	g__unclassified_p__Proteobacteria	s__unclassified_p__Proteobacteria	elp:P12B_c1475	K07639	two-component system, OmpR family, sensor histidine kinase RstB [EC:2.7.13.3]	ko02020	Two-component system	2.7.13.3	histidine kinase	M00446	RstB-RstA two-component regulatory system	Environmental Information Processing	Signal transduction	-	-	-	-
YS2_S61_k97_124759_gene_24	2343	d__Bacteria	k__unclassified_d__Bacteria	p__Proteobacteria	c__Gammaproteobacteria	o__Enterobacteriales	f__Enterobacteriaceae	g__Cedecea	s__Cedecea_davisae	cnt:JT31_14680	K07648	two-component system, OmpR family, aerobic respiration control sensor histidine kinase ArcB [EC:2.7.13.3]	ko02020;ko02026	Two-component system;Biofilm formation - Escherichia coli	2.7.13.3	histidine kinase	M00456	ArcB-ArcA (anoxic redox control) two-component regulatory system	Environmental Information Processing;Cellular Processes	Signal transduction;Cellular community - prokaryotes	-	-	-	-
YS2_S61_k97_846151_gene_1	1903	d__Bacteria	k__unclassified_d__Bacteria	p__Proteobacteria	c__Gammaproteobacteria	o__Enterobacteriales	f__Enterobacteriaceae	g__Hafnia	s__Hafnia_alvei	hav:AT03_19090	K07679	two-component system, NarL family, sensor histidine kinase EvgS [EC:2.7.13.3]	ko02020;ko05133	Two-component system;Pertussis	2.7.13.3	histidine kinase	M00477	EvgS-EvgA (acid and drug tolerance) two-component regulatory system	Environmental Information Processing;Human Diseases	Signal transduction;Infectious diseases: Bacterial	-	-	-	-
BS3_S59_k97_263228_gene_2	1167	d__Bacteria	k__unclassified_d__Bacteria	p__Firmicutes	c__Clostridia	o__Clostridiales	f__Clostridiaceae	g__Clostridium	s__Clostridium_butyricum	tur:AT726_03390	K00012	UDPglucose 6-dehydrogenase [EC:1.1.1.22]	ko00040;ko00053;ko00520	Pentose and glucuronate interconversions;Ascorbate and aldarate metabolism;Amino sugar and nucleotide sugar metabolism	1.1.1.22	UDP-glucose 6-dehydrogenase	M00014;M00129;M00361;M00362	Glucuronate pathway (uronate pathway);Ascorbate biosynthesis, animals, glucose-1P => ascorbate;Nucleotide sugar biosynthesis, eukaryotes;Nucleotide sugar biosynthesis, prokaryotes	Metabolism;Metabolism;Metabolism	Carbohydrate metabolism;Carbohydrate metabolism;Carbohydrate metabolism	-	-	-	-
YS2_S61_k97_536383_gene_1	1056	d__Bacteria	k__unclassified_d__Bacteria	p__Proteobacteria	c__Gammaproteobacteria	o__Enterobacteriales	f__Enterobacteriaceae	g__Klebsiella	s__Klebsiella_cf._planticola_B43	kco:BWI95_12670	K03760	lipid A ethanolaminephosphotransferase [EC:2.7.8.43]	ko01503	Cationic antimicrobial peptide (CAMP) resistance	2.7.8.43	lipid A phosphoethanolamine transferase	M00722	Cationic antimicrobial peptide (CAMP) resistance, ethanolaminephosphotransferase EptA	Human Diseases	Drug resistance: Antimicrobial	-	-	-	-
BS3_S59_k97_410351_gene_2	1167	d__Bacteria	k__unclassified_d__Bacteria	p__Firmicutes	c__Bacilli	o__Lactobacillales	f__Leuconostocaceae	g__Leuconostoc	s__Leuconostoc_lactis	mej:Q7A_1084	K00012	UDPglucose 6-dehydrogenase [EC:1.1.1.22]	ko00040;ko00053;ko00520	Pentose and glucuronate interconversions;Ascorbate and aldarate metabolism;Amino sugar and nucleotide sugar metabolism	1.1.1.22	UDP-glucose 6-dehydrogenase	M00014;M00129;M00361;M00362	Glucuronate pathway (uronate pathway);Ascorbate biosynthesis, animals, glucose-1P => ascorbate;Nucleotide sugar biosynthesis, eukaryotes;Nucleotide sugar biosynthesis, prokaryotes	Metabolism;Metabolism;Metabolism	Carbohydrate metabolism;Carbohydrate metabolism;Carbohydrate metabolism	-	-	-	-
YS1_S60_k97_128615_gene_3	1011	d__Bacteria	k__unclassified_d__Bacteria	p__Firmicutes	c__Bacilli	o__Lactobacillales	f__Streptococcaceae	g__Streptococcus	s__Streptococcus_thermophilus	stu:STH8232_1646	K11617	two-component system, NarL family, sensor histidine kinase LiaS [EC:2.7.13.3]	ko02020	Two-component system	2.7.13.3	histidine kinase	M00481;M00754	LiaS-LiaR (cell wall stress response) two-component regulatory system;Nisin resistance, phage shock protein homolog LiaH	Environmental Information Processing	Signal transduction	-	-	-	-
YS3_S57_k97_318286_gene_1	1242	d__Bacteria	k__unclassified_d__Bacteria	p__Proteobacteria	c__Gammaproteobacteria	o__Enterobacteriales	f__Enterobacteriaceae	g__Serratia	s__Serratia_marcescens	smw:SMWW4_v1c42700	K00823	4-aminobutyrate aminotransferase [EC:2.6.1.19]	ko00250;ko00410;ko00640;ko00650	Alanine, aspartate and glutamate metabolism;beta-Alanine metabolism;Propanoate metabolism;Butanoate metabolism	2.6.1.19	4-aminobutyrate---2-oxoglutarate transaminase	M00027	GABA (gamma-Aminobutyrate) shunt	Metabolism;Metabolism;Metabolism;Metabolism	Amino acid metabolism;Metabolism of other amino acids;Carbohydrate metabolism;Carbohydrate metabolism	-	-	-	-
Megahit_Mix_k97_293036_gene_1	403	d__Bacteria	k__unclassified_d__Bacteria	p__Proteobacteria	c__Gammaproteobacteria	o__Pseudomonadales	f__Moraxellaceae	g__Acinetobacter	s__Acinetobacter_soli	asol:BEN76_13540	K00012	UDPglucose 6-dehydrogenase [EC:1.1.1.22]	ko00040;ko00053;ko00520	Pentose and glucuronate interconversions;Ascorbate and aldarate metabolism;Amino sugar and nucleotide sugar metabolism	1.1.1.22	UDP-glucose 6-dehydrogenase	M00014;M00129;M00361;M00362	Glucuronate pathway (uronate pathway);Ascorbate biosynthesis, animals, glucose-1P => ascorbate;Nucleotide sugar biosynthesis, eukaryotes;Nucleotide sugar biosynthesis, prokaryotes	Metabolism;Metabolism;Metabolism	Carbohydrate metabolism;Carbohydrate metabolism;Carbohydrate metabolism	-	-	-	-
YS2_S61_k97_514295_gene_1	776	d__Bacteria	k__unclassified_d__Bacteria	p__unclassified_d__Bacteria	c__unclassified_d__Bacteria	o__unclassified_d__Bacteria	f__unclassified_d__Bacteria	g__unclassified_d__Bacteria	s__bacterium_SIT7	pfre:RM25_2192	K07653	two-component system, OmpR family, sensor histidine kinase MprB [EC:2.7.13.3]	ko02020	Two-component system	2.7.13.3	histidine kinase	M00460	MprB-MprA (maintenance of persistent infection) two-component regulatory system	Environmental Information Processing	Signal transduction	-	-	-	-
YS2_S61_k97_124751_gene_6	1353	d__Bacteria	k__unclassified_d__Bacteria	p__Proteobacteria	c__Gammaproteobacteria	o__Enterobacteriales	f__Enterobacteriaceae	g__Yersinia	s__Yersinia_enterocolitica	yep:YE105_C3705	K07638	two-component system, OmpR family, osmolarity sensor histidine kinase EnvZ [EC:2.7.13.3]	ko02020;ko02026	Two-component system;Biofilm formation - Escherichia coli	2.7.13.3	histidine kinase	M00445;M00742;M00743	EnvZ-OmpR (osmotic stress response) two-component regulatory system;Aminoglycoside resistance, protease FtsH;Aminoglycoside resistance, protease HtpX	Environmental Information Processing;Cellular Processes	Signal transduction;Cellular community - prokaryotes	-	-	-	-
Megahit_Mix_k97_640801_gene_1	421	d__Bacteria	k__unclassified_d__Bacteria	p__Actinobacteria	c__Actinobacteria	o__Micrococcales	f__Dermabacteraceae	g__Brachybacterium	s__Brachybacterium_muris	brx:BH708_03825	K09458	3-oxoacyl-[acyl-carrier-protein] synthase II [EC:2.3.1.179]	ko00061;ko00780;ko01212	Fatty acid biosynthesis;Biotin metabolism;Fatty acid metabolism	2.3.1.179	beta-ketoacyl-[acyl-carrier-protein] synthase II	M00083;M00572	Fatty acid biosynthesis, elongation;Pimeloyl-ACP biosynthesis, BioC-BioH pathway, malonyl-ACP => pimeloyl-ACP	Metabolism;Metabolism;Metabolism	Lipid metabolism;Metabolism of cofactors and vitamins;Global and overview maps	-	-	-	-
YS2_S61_k97_175035_gene_3	1467	d__Bacteria	k__unclassified_d__Bacteria	p__Proteobacteria	c__Gammaproteobacteria	o__Enterobacteriales	f__Enterobacteriaceae	g__unclassified_f__Enterobacteriaceae	s__unclassified_f__Enterobacteriaceae	ror:RORB6_08960	K07637	two-component system, OmpR family, sensor histidine kinase PhoQ [EC:2.7.13.3]	ko01503;ko02020	Cationic antimicrobial peptide (CAMP) resistance;Two-component system	2.7.13.3	histidine kinase	M00444;M00709;M00721;M00723;M00724;M00744	PhoQ-PhoP (magnesium transport) two-component regulatory system;Macrolide resistance, MacAB-TolC transporter;Cationic antimicrobial peptide (CAMP) resistance, arnBCADTEF operon;Cationic antimicrobial peptide (CAMP) resistance, ethanolaminephosphotransferase EptB;Cationic antimicrobial peptide (CAMP) resistance, palmitoyl transferase PagP;Cationic antimicrobial peptide (CAMP) resistance, protease …	Human Diseases;Environmental Information Processing	Drug resistance: Antimicrobial;Signal transduction	-	-	-	-
BS1_S62_k97_144223_gene_1	1142	d__Bacteria	k__unclassified_d__Bacteria	p__Proteobacteria	c__Gammaproteobacteria	o__Enterobacteriales	f__Enterobacteriaceae	g__Klebsiella	s__Klebsiella_variicola	kpe:KPK_0634	K07679	two-component system, NarL family, sensor histidine kinase EvgS [EC:2.7.13.3]	ko02020;ko05133	Two-component system;Pertussis	2.7.13.3	histidine kinase	M00477	EvgS-EvgA (acid and drug tolerance) two-component regulatory system	Environmental Information Processing;Human Diseases	Signal transduction;Infectious diseases: Bacterial	-	-	-	-
Megahit_Mix_k97_300764_gene_1	355	d__Bacteria	k__unclassified_d__Bacteria	p__Proteobacteria	c__Gammaproteobacteria	o__Enterobacteriales	f__Enterobacteriaceae	g__Klebsiella	s__Klebsiella_oxytoca	ror:RORB6_01895	K07642	two-component system, OmpR family, sensor histidine kinase BaeS [EC:2.7.13.3]	ko02020	Two-component system	2.7.13.3	histidine kinase	M00450;M00645;M00646;M00648	BaeS-BaeR (envelope stress response) two-component regulatory system;Multidrug resistance, efflux pump SmeABC;Multidrug resistance, efflux pump AcrAD-TolC;Multidrug resistance, efflux pump MdtABC	Environmental Information Processing	Signal transduction	-	-	-	-
YS2_S61_k97_113_gene_2	627	d__Bacteria	k__unclassified_d__Bacteria	p__Proteobacteria	c__Gammaproteobacteria	o__Enterobacteriales	f__Enterobacteriaceae	g__Morganella	s__Morganella_morganii	mmk:MU9_567	K07640	two-component system, OmpR family, sensor histidine kinase CpxA [EC:2.7.13.3]	ko01503;ko02020	Cationic antimicrobial peptide (CAMP) resistance;Two-component system	2.7.13.3	histidine kinase	M00447;M00727;M00728	CpxA-CpxR (envelope stress response) two-component regulatory system;Cationic antimicrobial peptide (CAMP) resistance, N-acetylmuramoyl-L-alanine amidase AmiA and AmiC;Cationic antimicrobial peptide (CAMP) resistance, envelope protein folding and degrading factors DegP and DsbA	Human Diseases;Environmental Information Processing	Drug resistance: Antimicrobial;Signal transduction	-	-	-	-
YS2_S61_k97_458404_gene_10	1299	d__Bacteria	k__unclassified_d__Bacteria	p__Proteobacteria	c__Gammaproteobacteria	o__Enterobacteriales	f__Enterobacteriaceae	g__Lelliottia	s__Lelliottia_amnigena	ent:Ent638_1840	K07639	two-component system, OmpR family, sensor histidine kinase RstB [EC:2.7.13.3]	ko02020	Two-component system	2.7.13.3	histidine kinase	M00446	RstB-RstA two-component regulatory system	Environmental Information Processing	Signal transduction	-	-	-	-
YS2_S61_k97_419543_gene_1	672	d__Bacteria	k__unclassified_d__Bacteria	p__Proteobacteria	c__Gammaproteobacteria	o__Enterobacteriales	f__Enterobacteriaceae	g__unclassified_f__Enterobacteriaceae	s__unclassified_f__Enterobacteriaceae	ror:RORB6_11155	K03760	lipid A ethanolaminephosphotransferase [EC:2.7.8.43]	ko01503	Cationic antimicrobial peptide (CAMP) resistance	2.7.8.43	lipid A phosphoethanolamine transferase	M00722	Cationic antimicrobial peptide (CAMP) resistance, ethanolaminephosphotransferase EptA	Human Diseases	Drug resistance: Antimicrobial	-	-	-	-
YS3_S57_k97_198769_gene_1	815	d__Bacteria	k__unclassified_d__Bacteria	p__Proteobacteria	c__Gammaproteobacteria	o__Enterobacteriales	f__Enterobacteriaceae	g__Escherichia	s__Escherichia_coli	elr:ECO55CA74_06865	K07637	two-component system, OmpR family, sensor histidine kinase PhoQ [EC:2.7.13.3]	ko01503;ko02020	Cationic antimicrobial peptide (CAMP) resistance;Two-component system	2.7.13.3	histidine kinase	M00444;M00709;M00721;M00723;M00724;M00744	PhoQ-PhoP (magnesium transport) two-component regulatory system;Macrolide resistance, MacAB-TolC transporter;Cationic antimicrobial peptide (CAMP) resistance, arnBCADTEF operon;Cationic antimicrobial peptide (CAMP) resistance, ethanolaminephosphotransferase EptB;Cationic antimicrobial peptide (CAMP) resistance, palmitoyl transferase PagP;Cationic antimicrobial peptide (CAMP) resistance, protease …	Human Diseases;Environmental Information Processing	Drug resistance: Antimicrobial;Signal transduction	-	-	-	-
Megahit_Mix_k97_334406_gene_1	588	d__Bacteria	k__unclassified_d__Bacteria	p__Proteobacteria	c__Gammaproteobacteria	o__Enterobacteriales	f__Enterobacteriaceae	g__Escherichia	s__Escherichia_coli	ecc:c1508	K07637	two-component system, OmpR family, sensor histidine kinase PhoQ [EC:2.7.13.3]	ko01503;ko02020	Cationic antimicrobial peptide (CAMP) resistance;Two-component system	2.7.13.3	histidine kinase	M00444;M00709;M00721;M00723;M00724;M00744	PhoQ-PhoP (magnesium transport) two-component regulatory system;Macrolide resistance, MacAB-TolC transporter;Cationic antimicrobial peptide (CAMP) resistance, arnBCADTEF operon;Cationic antimicrobial peptide (CAMP) resistance, ethanolaminephosphotransferase EptB;Cationic antimicrobial peptide (CAMP) resistance, palmitoyl transferase PagP;Cationic antimicrobial peptide (CAMP) resistance, protease …	Human Diseases;Environmental Information Processing	Drug resistance: Antimicrobial;Signal transduction	-	-	-	-
YS1_S60_k97_77232_gene_4	1722	d__Bacteria	k__unclassified_d__Bacteria	p__Firmicutes	c__Bacilli	o__Lactobacillales	f__Lactobacillaceae	g__Lactobacillus	s__Lactobacillus_reuteri	lrt:LRI_0022	K18104	ATP-binding cassette, subfamily B, bacterial AbcA/BmrA [EC:3.6.3.44]	ko01501;ko02010	beta-Lactam resistance;ABC transporters	3.6.3.44	xenobiotic-transporting ATPase	M00700	Multidrug resistance, efflux pump AbcA	Human Diseases;Environmental Information Processing	Drug resistance: Antimicrobial;Membrane transport	-	-	-	-
BS1_S62_k97_33868_gene_1	615	d__Bacteria	k__unclassified_d__Bacteria	p__Firmicutes	c__Clostridia	o__Clostridiales	f__Clostridiaceae	g__Clostridium	s__Clostridium_butyricum	cbut:ATN24_07060	K09458	3-oxoacyl-[acyl-carrier-protein] synthase II [EC:2.3.1.179]	ko00061;ko00780;ko01212	Fatty acid biosynthesis;Biotin metabolism;Fatty acid metabolism	2.3.1.179	beta-ketoacyl-[acyl-carrier-protein] synthase II	M00083;M00572	Fatty acid biosynthesis, elongation;Pimeloyl-ACP biosynthesis, BioC-BioH pathway, malonyl-ACP => pimeloyl-ACP	Metabolism;Metabolism;Metabolism	Lipid metabolism;Metabolism of cofactors and vitamins;Global and overview maps	-	-	-	-
BS2_S58_k97_367789_gene_1	701	d__Bacteria	k__unclassified_d__Bacteria	p__Proteobacteria	c__Gammaproteobacteria	o__Enterobacteriales	f__Enterobacteriaceae	g__Raoultella	s__Raoultella_ornithinolytica	ror:RORB6_13770	K02028	polar amino acid transport system ATP-binding protein [EC:3.6.3.21]	-	-	3.6.3.21	polar-amino-acid-transporting ATPase	M00236	Putative polar amino acid transport system	-	-	-	-	-	-
YS3_S57_k97_37968_gene_1	741	d__Bacteria	k__unclassified_d__Bacteria	p__Proteobacteria	c__Gammaproteobacteria	o__Enterobacteriales	f__Enterobacteriaceae	g__Escherichia	s__Escherichia_coli	eun:UMNK88_2968	K07679	two-component system, NarL family, sensor histidine kinase EvgS [EC:2.7.13.3]	ko02020;ko05133	Two-component system;Pertussis	2.7.13.3	histidine kinase	M00477	EvgS-EvgA (acid and drug tolerance) two-component regulatory system	Environmental Information Processing;Human Diseases	Signal transduction;Infectious diseases: Bacterial	-	-	-	-
BS1_S62_k97_115738_gene_1	1008	d__Bacteria	k__unclassified_d__Bacteria	p__Proteobacteria	c__Gammaproteobacteria	o__Enterobacteriales	f__Enterobacteriaceae	g__Escherichia	s__Escherichia_coli	ece:Z4866	K09458	3-oxoacyl-[acyl-carrier-protein] synthase II [EC:2.3.1.179]	ko00061;ko00780;ko01212	Fatty acid biosynthesis;Biotin metabolism;Fatty acid metabolism	2.3.1.179	beta-ketoacyl-[acyl-carrier-protein] synthase II	M00083;M00572	Fatty acid biosynthesis, elongation;Pimeloyl-ACP biosynthesis, BioC-BioH pathway, malonyl-ACP => pimeloyl-ACP	Metabolism;Metabolism;Metabolism	Lipid metabolism;Metabolism of cofactors and vitamins;Global and overview maps	-	-	-	-
YS2_S61_k97_236038_gene_2	789	d__Bacteria	k__unclassified_d__Bacteria	p__Proteobacteria	c__Gammaproteobacteria	o__Enterobacteriales	f__Enterobacteriaceae	g__Enterobacter	s__Enterobacter_cloacae	kco:BWI95_01430	K00677	UDP-N-acetylglucosamine acyltransferase [EC:2.3.1.129]	ko00540;ko01503	Lipopolysaccharide biosynthesis;Cationic antimicrobial peptide (CAMP) resistance	2.3.1.129	acyl-[acyl-carrier-protein]---UDP-N-acetylglucosamine O-acyltransferase	M00060	Lipopolysaccharide biosynthesis, KDO2-lipid A	Metabolism;Human Diseases	Glycan biosynthesis and metabolism;Drug resistance: Antimicrobial	-	-	-	-
BS3_S59_k97_468475_gene_83	735	d__Bacteria	k__unclassified_d__Bacteria	p__Firmicutes	c__Clostridia	o__Clostridiales	f__Clostridiaceae	g__Clostridium	s__Clostridium_sp._ND2	cac:CA_C3551	K09697	sodium transport system ATP-binding protein [EC:3.6.3.7]	ko02010;ko02020	ABC transporters;Two-component system	3.6.3.7	Na+-exporting ATPase	M00253	Sodium transport system	Environmental Information Processing;Environmental Information Processing	Membrane transport;Signal transduction	-	-	-	-
YS1_S60_k97_129288_gene_2	1353	d__Bacteria	k__unclassified_d__Bacteria	p__Firmicutes	c__Bacilli	o__Lactobacillales	f__Streptococcaceae	g__Streptococcus	s__unclassified_g__Streptococcus	stb:SGPB_1448	K07652	two-component system, OmpR family, sensor histidine kinase VicK [EC:2.7.13.3]	ko02020	Two-component system	2.7.13.3	histidine kinase	M00459	VicK-VicR (cell wall metabolism) two-component regulatory system	Environmental Information Processing	Signal transduction	-	-	-	-
BS3_S59_k97_11338_gene_10	1233	d__Bacteria	k__unclassified_d__Bacteria	p__Firmicutes	c__Bacilli	o__Lactobacillales	f__Streptococcaceae	g__Streptococcus	s__Streptococcus_gallolyticus	sga:GALLO_0340	K09458	3-oxoacyl-[acyl-carrier-protein] synthase II [EC:2.3.1.179]	ko00061;ko00780;ko01212	Fatty acid biosynthesis;Biotin metabolism;Fatty acid metabolism	2.3.1.179	beta-ketoacyl-[acyl-carrier-protein] synthase II	M00083;M00572	Fatty acid biosynthesis, elongation;Pimeloyl-ACP biosynthesis, BioC-BioH pathway, malonyl-ACP => pimeloyl-ACP	Metabolism;Metabolism;Metabolism	Lipid metabolism;Metabolism of cofactors and vitamins;Global and overview maps	-	-	-	-
Megahit_Mix_k97_42693_gene_1	800	d__Bacteria	k__unclassified_d__Bacteria	p__Proteobacteria	c__Gammaproteobacteria	o__Enterobacteriales	f__Enterobacteriaceae	g__Klebsiella	s__Klebsiella_pneumoniae	kva:Kvar_0480	K07648	two-component system, OmpR family, aerobic respiration control sensor histidine kinase ArcB [EC:2.7.13.3]	ko02020;ko02026	Two-component system;Biofilm formation - Escherichia coli	2.7.13.3	histidine kinase	M00456	ArcB-ArcA (anoxic redox control) two-component regulatory system	Environmental Information Processing;Cellular Processes	Signal transduction;Cellular community - prokaryotes	-	-	-	-
BS3_S59_k97_266076_gene_2	765	d__Bacteria	k__unclassified_d__Bacteria	p__Firmicutes	c__Erysipelotrichia	o__Erysipelotrichales	f__Erysipelotrichaceae	g__Turicibacter	s__unclassified_g__Turicibacter	cle:Clole_3243	K02041	phosphonate transport system ATP-binding protein [EC:3.6.3.28]	ko02010	ABC transporters	3.6.3.28	phosphonate-transporting ATPase	M00223	Phosphonate transport system	Environmental Information Processing	Membrane transport	-	-	-	-
BS2_S58_k97_133809_gene_3	2340	d__Bacteria	k__unclassified_d__Bacteria	p__Proteobacteria	c__Gammaproteobacteria	o__Enterobacteriales	f__Enterobacteriaceae	g__Raoultella	s__Raoultella_ornithinolytica	ror:RORB6_21315	K07648	two-component system, OmpR family, aerobic respiration control sensor histidine kinase ArcB [EC:2.7.13.3]	ko02020;ko02026	Two-component system;Biofilm formation - Escherichia coli	2.7.13.3	histidine kinase	M00456	ArcB-ArcA (anoxic redox control) two-component regulatory system	Environmental Information Processing;Cellular Processes	Signal transduction;Cellular community - prokaryotes	-	-	-	-
BS1_S62_k97_158991_gene_2	1167	d__Bacteria	k__unclassified_d__Bacteria	p__Proteobacteria	c__Gammaproteobacteria	o__Enterobacteriales	f__Enterobacteriaceae	g__Escherichia	s__Escherichia_coli	cfd:CFNIH1_21400	K00012	UDPglucose 6-dehydrogenase [EC:1.1.1.22]	ko00040;ko00053;ko00520	Pentose and glucuronate interconversions;Ascorbate and aldarate metabolism;Amino sugar and nucleotide sugar metabolism	1.1.1.22	UDP-glucose 6-dehydrogenase	M00014;M00129;M00361;M00362	Glucuronate pathway (uronate pathway);Ascorbate biosynthesis, animals, glucose-1P => ascorbate;Nucleotide sugar biosynthesis, eukaryotes;Nucleotide sugar biosynthesis, prokaryotes	Metabolism;Metabolism;Metabolism	Carbohydrate metabolism;Carbohydrate metabolism;Carbohydrate metabolism	-	-	-	-
Megahit_Mix_k97_149425_gene_1	537	d__Bacteria	k__unclassified_d__Bacteria	p__Firmicutes	c__Bacilli	o__Lactobacillales	f__Streptococcaceae	g__Lactococcus	s__Lactococcus_lactis	llw:kw2_0653	K18104	ATP-binding cassette, subfamily B, bacterial AbcA/BmrA [EC:3.6.3.44]	ko01501;ko02010	beta-Lactam resistance;ABC transporters	3.6.3.44	xenobiotic-transporting ATPase	M00700	Multidrug resistance, efflux pump AbcA	Human Diseases;Environmental Information Processing	Drug resistance: Antimicrobial;Membrane transport	-	-	-	-
YS2_S61_k97_183682_gene_25	1344	d__Bacteria	k__unclassified_d__Bacteria	p__Proteobacteria	c__Gammaproteobacteria	o__Enterobacteriales	f__Enterobacteriaceae	g__Morganella	s__unclassified_g__Morganella	mmk:MU9_2319	K00012	UDPglucose 6-dehydrogenase [EC:1.1.1.22]	ko00040;ko00053;ko00520	Pentose and glucuronate interconversions;Ascorbate and aldarate metabolism;Amino sugar and nucleotide sugar metabolism	1.1.1.22	UDP-glucose 6-dehydrogenase	M00014;M00129;M00361;M00362	Glucuronate pathway (uronate pathway);Ascorbate biosynthesis, animals, glucose-1P => ascorbate;Nucleotide sugar biosynthesis, eukaryotes;Nucleotide sugar biosynthesis, prokaryotes	Metabolism;Metabolism;Metabolism	Carbohydrate metabolism;Carbohydrate metabolism;Carbohydrate metabolism	-	-	-	-
BS1_S62_k97_193406_gene_8	1278	d__Bacteria	k__unclassified_d__Bacteria	p__Firmicutes	c__Clostridia	o__Clostridiales	f__Peptostreptococcaceae	g__Terrisporobacter	s__Terrisporobacter_othiniensis	cdf:CD630_21580	K00823	4-aminobutyrate aminotransferase [EC:2.6.1.19]	ko00250;ko00410;ko00640;ko00650	Alanine, aspartate and glutamate metabolism;beta-Alanine metabolism;Propanoate metabolism;Butanoate metabolism	2.6.1.19	4-aminobutyrate---2-oxoglutarate transaminase	M00027	GABA (gamma-Aminobutyrate) shunt	Metabolism;Metabolism;Metabolism;Metabolism	Amino acid metabolism;Metabolism of other amino acids;Carbohydrate metabolism;Carbohydrate metabolism	-	-	-	-
YS3_S57_k97_283298_gene_1	296	d__Bacteria	k__unclassified_d__Bacteria	p__Proteobacteria	c__Gammaproteobacteria	o__Enterobacteriales	f__Enterobacteriaceae	g__Escherichia	s__Escherichia_coli	ecl:EcolC_3860	K01467	beta-lactamase class C [EC:3.5.2.6]	ko01501;ko02020	beta-Lactam resistance;Two-component system	3.5.2.6	beta-lactamase	M00628	beta-Lactam resistance, AmpC system	Human Diseases;Environmental Information Processing	Drug resistance: Antimicrobial;Signal transduction	-	-	-	-
YS2_S61_k97_768374_gene_125	1254	d__Bacteria	k__unclassified_d__Bacteria	p__Proteobacteria	c__Gammaproteobacteria	o__Enterobacteriales	f__Enterobacteriaceae	g__Providencia	s__Providencia_rettgeri	prg:RB151_022650	K09458	3-oxoacyl-[acyl-carrier-protein] synthase II [EC:2.3.1.179]	ko00061;ko00780;ko01212	Fatty acid biosynthesis;Biotin metabolism;Fatty acid metabolism	2.3.1.179	beta-ketoacyl-[acyl-carrier-protein] synthase II	M00083;M00572	Fatty acid biosynthesis, elongation;Pimeloyl-ACP biosynthesis, BioC-BioH pathway, malonyl-ACP => pimeloyl-ACP	Metabolism;Metabolism;Metabolism	Lipid metabolism;Metabolism of cofactors and vitamins;Global and overview maps	-	-	-	-
YS1_S60_k97_6661_gene_2	1167	d__Bacteria	k__unclassified_d__Bacteria	p__Proteobacteria	c__Gammaproteobacteria	o__Enterobacteriales	f__Enterobacteriaceae	g__Escherichia	s__Escherichia_coli	ebf:D782_1598	K00012	UDPglucose 6-dehydrogenase [EC:1.1.1.22]	ko00040;ko00053;ko00520	Pentose and glucuronate interconversions;Ascorbate and aldarate metabolism;Amino sugar and nucleotide sugar metabolism	1.1.1.22	UDP-glucose 6-dehydrogenase	M00014;M00129;M00361;M00362	Glucuronate pathway (uronate pathway);Ascorbate biosynthesis, animals, glucose-1P => ascorbate;Nucleotide sugar biosynthesis, eukaryotes;Nucleotide sugar biosynthesis, prokaryotes	Metabolism;Metabolism;Metabolism	Carbohydrate metabolism;Carbohydrate metabolism;Carbohydrate metabolism	-	-	-	-
YS2_S61_k97_768374_gene_105	2712	d__Bacteria	k__unclassified_d__Bacteria	p__Proteobacteria	c__Gammaproteobacteria	o__Enterobacteriales	f__Enterobacteriaceae	g__Providencia	s__Providencia_rettgeri	eal:EAKF1_ch0417	K07647	two-component system, OmpR family, sensor histidine kinase TorS [EC:2.7.13.3]	ko02020	Two-component system	2.7.13.3	histidine kinase	M00455	TorS-TorR (TMAO respiration) two-component regulatory system	Environmental Information Processing	Signal transduction	-	-	-	-
YS2_S61_k97_632135_gene_2	1464	d__Bacteria	k__unclassified_d__Bacteria	p__Proteobacteria	c__Gammaproteobacteria	o__Enterobacteriales	f__Enterobacteriaceae	g__Enterobacter	s__unclassified_g__Enterobacter	eno:ECENHK_08760	K07637	two-component system, OmpR family, sensor histidine kinase PhoQ [EC:2.7.13.3]	ko01503;ko02020	Cationic antimicrobial peptide (CAMP) resistance;Two-component system	2.7.13.3	histidine kinase	M00444;M00709;M00721;M00723;M00724;M00744	PhoQ-PhoP (magnesium transport) two-component regulatory system;Macrolide resistance, MacAB-TolC transporter;Cationic antimicrobial peptide (CAMP) resistance, arnBCADTEF operon;Cationic antimicrobial peptide (CAMP) resistance, ethanolaminephosphotransferase EptB;Cationic antimicrobial peptide (CAMP) resistance, palmitoyl transferase PagP;Cationic antimicrobial peptide (CAMP) resistance, protease …	Human Diseases;Environmental Information Processing	Drug resistance: Antimicrobial;Signal transduction	-	-	-	-
YS1_S60_k97_77773_gene_1	1293	d__Bacteria	k__unclassified_d__Bacteria	p__Proteobacteria	c__Gammaproteobacteria	o__Enterobacteriales	f__Enterobacteriaceae	g__Enterobacter	s__Enterobacter_asburiae	enx:NI40_009830	K07639	two-component system, OmpR family, sensor histidine kinase RstB [EC:2.7.13.3]	ko02020	Two-component system	2.7.13.3	histidine kinase	M00446	RstB-RstA two-component regulatory system	Environmental Information Processing	Signal transduction	-	-	-	-
BS1_S62_k97_225356_gene_35	1236	d__Bacteria	k__unclassified_d__Bacteria	p__Firmicutes	c__Bacilli	o__Lactobacillales	f__Enterococcaceae	g__Enterococcus	s__unclassified_g__Enterococcus	efc:EFAU004_01320	K09458	3-oxoacyl-[acyl-carrier-protein] synthase II [EC:2.3.1.179]	ko00061;ko00780;ko01212	Fatty acid biosynthesis;Biotin metabolism;Fatty acid metabolism	2.3.1.179	beta-ketoacyl-[acyl-carrier-protein] synthase II	M00083;M00572	Fatty acid biosynthesis, elongation;Pimeloyl-ACP biosynthesis, BioC-BioH pathway, malonyl-ACP => pimeloyl-ACP	Metabolism;Metabolism;Metabolism	Lipid metabolism;Metabolism of cofactors and vitamins;Global and overview maps	-	-	-	-
YS2_S61_k97_632240_gene_2	703	d__Bacteria	k__unclassified_d__Bacteria	p__Proteobacteria	c__Gammaproteobacteria	o__Pseudomonadales	f__Moraxellaceae	g__Acinetobacter	s__Acinetobacter_johnsonii	ajo:RZ95_02765	K00012	UDPglucose 6-dehydrogenase [EC:1.1.1.22]	ko00040;ko00053;ko00520	Pentose and glucuronate interconversions;Ascorbate and aldarate metabolism;Amino sugar and nucleotide sugar metabolism	1.1.1.22	UDP-glucose 6-dehydrogenase	M00014;M00129;M00361;M00362	Glucuronate pathway (uronate pathway);Ascorbate biosynthesis, animals, glucose-1P => ascorbate;Nucleotide sugar biosynthesis, eukaryotes;Nucleotide sugar biosynthesis, prokaryotes	Metabolism;Metabolism;Metabolism	Carbohydrate metabolism;Carbohydrate metabolism;Carbohydrate metabolism	-	-	-	-
YS2_S61_k97_341598_gene_2	2775	d__Bacteria	k__unclassified_d__Bacteria	p__Proteobacteria	c__Gammaproteobacteria	o__Enterobacteriales	f__Enterobacteriaceae	g__Enterobacter	s__Enterobacter_cloacae	kco:BWI95_10180	K07678	two-component system, NarL family, sensor histidine kinase BarA [EC:2.7.13.3]	ko02020;ko02025;ko02026;ko05111	Two-component system;Biofilm formation - Pseudomonas aeruginosa;Biofilm formation - Escherichia coli;Biofilm formation - Vibrio cholerae	2.7.13.3	histidine kinase	M00475	BarA-UvrY (central carbon metabolism) two-component regulatory system	Environmental Information Processing;Cellular Processes;Cellular Processes;Cellular Processes	Signal transduction;Cellular community - prokaryotes;Cellular community - prokaryotes;Cellular community - prokaryotes	-	-	-	-
YS2_S61_k97_50939_gene_6	2346	d__Bacteria	k__unclassified_d__Bacteria	p__Proteobacteria	c__Gammaproteobacteria	o__Enterobacteriales	f__Enterobacteriaceae	g__Providencia	s__Providencia_rettgeri	prg:RB151_037310	K07648	two-component system, OmpR family, aerobic respiration control sensor histidine kinase ArcB [EC:2.7.13.3]	ko02020;ko02026	Two-component system;Biofilm formation - Escherichia coli	2.7.13.3	histidine kinase	M00456	ArcB-ArcA (anoxic redox control) two-component regulatory system	Environmental Information Processing;Cellular Processes	Signal transduction;Cellular community - prokaryotes	-	-	-	-
YS3_S57_k97_319627_gene_2	1242	d__Bacteria	k__unclassified_d__Bacteria	p__Proteobacteria	c__Gammaproteobacteria	o__Enterobacteriales	f__Enterobacteriaceae	g__Escherichia	s__Escherichia_coli	elw:ECW_m1203	K09458	3-oxoacyl-[acyl-carrier-protein] synthase II [EC:2.3.1.179]	ko00061;ko00780;ko01212	Fatty acid biosynthesis;Biotin metabolism;Fatty acid metabolism	2.3.1.179	beta-ketoacyl-[acyl-carrier-protein] synthase II	M00083;M00572	Fatty acid biosynthesis, elongation;Pimeloyl-ACP biosynthesis, BioC-BioH pathway, malonyl-ACP => pimeloyl-ACP	Metabolism;Metabolism;Metabolism	Lipid metabolism;Metabolism of cofactors and vitamins;Global and overview maps	-	-	-	-
BS3_S59_k97_601547_gene_1	282	d__Bacteria	k__unclassified_d__Bacteria	p__Firmicutes	c__Clostridia	o__Clostridiales	f__Peptostreptococcaceae	g__Peptoclostridium	s__[Clostridium]_sordellii	tur:AT726_03390	K00012	UDPglucose 6-dehydrogenase [EC:1.1.1.22]	ko00040;ko00053;ko00520	Pentose and glucuronate interconversions;Ascorbate and aldarate metabolism;Amino sugar and nucleotide sugar metabolism	1.1.1.22	UDP-glucose 6-dehydrogenase	M00014;M00129;M00361;M00362	Glucuronate pathway (uronate pathway);Ascorbate biosynthesis, animals, glucose-1P => ascorbate;Nucleotide sugar biosynthesis, eukaryotes;Nucleotide sugar biosynthesis, prokaryotes	Metabolism;Metabolism;Metabolism	Carbohydrate metabolism;Carbohydrate metabolism;Carbohydrate metabolism	-	-	-	-
YS1_S60_k97_18321_gene_3	837	d__Bacteria	k__unclassified_d__Bacteria	p__Proteobacteria	c__Gammaproteobacteria	o__Enterobacteriales	f__Enterobacteriaceae	g__Escherichia	s__Escherichia_fergusonii	ag:AAA26443	K04343	streptomycin 6-kinase [EC:2.7.1.72]	-	-	2.7.1.72	streptomycin 6-kinase	M00766	Streptomycin resistance, deactivating enzyme StrAB	-	-	-	-	-	-
YS1_S60_k97_18321_gene_2	567	d__Bacteria	k__unclassified_d__Bacteria	p__Proteobacteria	c__Gammaproteobacteria	o__Enterobacteriales	f__Enterobacteriaceae	g__Escherichia	s__Escherichia_coli	tfl:RPIT_14600	K10673	streptomycin 3"-kinase [EC:2.7.1.87]	-	-	2.7.1.87	streptomycin 3''-kinase	M00766	Streptomycin resistance, deactivating enzyme StrAB	-	-	-	-	-	-
YS2_S61_k97_232688_gene_1	390	d__Bacteria	k__unclassified_d__Bacteria	p__Proteobacteria	c__Gammaproteobacteria	o__Pseudomonadales	f__Moraxellaceae	g__Acinetobacter	s__Acinetobacter_johnsonii	ajo:RZ95_12440	K03760	lipid A ethanolaminephosphotransferase [EC:2.7.8.43]	ko01503	Cationic antimicrobial peptide (CAMP) resistance	2.7.8.43	lipid A phosphoethanolamine transferase	M00722	Cationic antimicrobial peptide (CAMP) resistance, ethanolaminephosphotransferase EptA	Human Diseases	Drug resistance: Antimicrobial	-	-	-	-
Megahit_Mix_k97_34192_gene_1	384	d__Bacteria	k__unclassified_d__Bacteria	p__Firmicutes	c__Erysipelotrichia	o__Erysipelotrichales	f__Erysipelotrichaceae	g__Turicibacter	s__Turicibacter_sp._H121	tur:AT726_03390	K00012	UDPglucose 6-dehydrogenase [EC:1.1.1.22]	ko00040;ko00053;ko00520	Pentose and glucuronate interconversions;Ascorbate and aldarate metabolism;Amino sugar and nucleotide sugar metabolism	1.1.1.22	UDP-glucose 6-dehydrogenase	M00014;M00129;M00361;M00362	Glucuronate pathway (uronate pathway);Ascorbate biosynthesis, animals, glucose-1P => ascorbate;Nucleotide sugar biosynthesis, eukaryotes;Nucleotide sugar biosynthesis, prokaryotes	Metabolism;Metabolism;Metabolism	Carbohydrate metabolism;Carbohydrate metabolism;Carbohydrate metabolism	-	-	-	-
YS2_S61_k97_342091_gene_2	1062	d__Bacteria	k__unclassified_d__Bacteria	p__Proteobacteria	c__Gammaproteobacteria	o__Enterobacteriales	f__Enterobacteriaceae	g__Enterobacter	s__Enterobacter_ludwigii	elg:BH714_01650	K18143	two-component system, OmpR family, sensor histidine kinase AdeS [EC:2.7.13.3]	ko01501	beta-Lactam resistance	2.7.13.3	histidine kinase	M00649;M00655	Multidrug resistance, efflux pump AdeABC;AdeS-AdeR two-component regulatory system	Human Diseases	Drug resistance: Antimicrobial	-	-	-	-
BS1_S62_k97_144986_gene_20	1245	d__Bacteria	k__unclassified_d__Bacteria	p__Firmicutes	c__Clostridia	o__Clostridiales	f__Clostridiaceae	g__Clostridium	s__Clostridium_sp._CL-2	cbn:CbC4_0050	K09458	3-oxoacyl-[acyl-carrier-protein] synthase II [EC:2.3.1.179]	ko00061;ko00780;ko01212	Fatty acid biosynthesis;Biotin metabolism;Fatty acid metabolism	2.3.1.179	beta-ketoacyl-[acyl-carrier-protein] synthase II	M00083;M00572	Fatty acid biosynthesis, elongation;Pimeloyl-ACP biosynthesis, BioC-BioH pathway, malonyl-ACP => pimeloyl-ACP	Metabolism;Metabolism;Metabolism	Lipid metabolism;Metabolism of cofactors and vitamins;Global and overview maps	-	-	-	-
BS1_S62_k97_191125_gene_1	521	d__Bacteria	k__unclassified_d__Bacteria	p__Firmicutes	c__Bacilli	o__Lactobacillales	f__Streptococcaceae	g__Lactococcus	s__Lactococcus_raffinolactis	lgv:LCGL_0444	K00012	UDPglucose 6-dehydrogenase [EC:1.1.1.22]	ko00040;ko00053;ko00520	Pentose and glucuronate interconversions;Ascorbate and aldarate metabolism;Amino sugar and nucleotide sugar metabolism	1.1.1.22	UDP-glucose 6-dehydrogenase	M00014;M00129;M00361;M00362	Glucuronate pathway (uronate pathway);Ascorbate biosynthesis, animals, glucose-1P => ascorbate;Nucleotide sugar biosynthesis, eukaryotes;Nucleotide sugar biosynthesis, prokaryotes	Metabolism;Metabolism;Metabolism	Carbohydrate metabolism;Carbohydrate metabolism;Carbohydrate metabolism	-	-	-	-
YS3_S57_k97_190893_gene_1	347	d__Bacteria	k__unclassified_d__Bacteria	p__Proteobacteria	c__Gammaproteobacteria	o__Enterobacteriales	f__Enterobacteriaceae	g__Serratia	s__Serratia_sp._YD25	serf:L085_17595	K03760	lipid A ethanolaminephosphotransferase [EC:2.7.8.43]	ko01503	Cationic antimicrobial peptide (CAMP) resistance	2.7.8.43	lipid A phosphoethanolamine transferase	M00722	Cationic antimicrobial peptide (CAMP) resistance, ethanolaminephosphotransferase EptA	Human Diseases	Drug resistance: Antimicrobial	-	-	-	-
YS2_S61_k97_740968_gene_1	2019	d__Bacteria	k__unclassified_d__Bacteria	p__Proteobacteria	c__Gammaproteobacteria	o__Enterobacteriales	f__Enterobacteriaceae	g__Enterobacter	s__Enterobacter_cloacae	eau:DI57_03905	K07677	two-component system, NarL family, capsular synthesis sensor histidine kinase RcsC [EC:2.7.13.3]	ko02020;ko02026	Two-component system;Biofilm formation - Escherichia coli	2.7.13.3	histidine kinase	M00474	RcsC-RcsD-RcsB (capsule synthesis) two-component regulatory system	Environmental Information Processing;Cellular Processes	Signal transduction;Cellular community - prokaryotes	-	-	-	-
YS2_S61_k97_637545_gene_1	1482	d__Bacteria	k__unclassified_d__Bacteria	p__Firmicutes	c__Bacilli	o__Lactobacillales	f__Streptococcaceae	g__Streptococcus	s__Streptococcus_pasteurianus	stb:SGPB_0823	K00012	UDPglucose 6-dehydrogenase [EC:1.1.1.22]	ko00040;ko00053;ko00520	Pentose and glucuronate interconversions;Ascorbate and aldarate metabolism;Amino sugar and nucleotide sugar metabolism	1.1.1.22	UDP-glucose 6-dehydrogenase	M00014;M00129;M00361;M00362	Glucuronate pathway (uronate pathway);Ascorbate biosynthesis, animals, glucose-1P => ascorbate;Nucleotide sugar biosynthesis, eukaryotes;Nucleotide sugar biosynthesis, prokaryotes	Metabolism;Metabolism;Metabolism	Carbohydrate metabolism;Carbohydrate metabolism;Carbohydrate metabolism	-	-	-	-
Megahit_Mix_k97_332391_gene_1	438	d__Bacteria	k__unclassified_d__Bacteria	p__unclassified_d__Bacteria	c__unclassified_d__Bacteria	o__unclassified_d__Bacteria	f__unclassified_d__Bacteria	g__unclassified_d__Bacteria	s__bacterium_LF-3	efu:HMPREF0351_11959	K00012	UDPglucose 6-dehydrogenase [EC:1.1.1.22]	ko00040;ko00053;ko00520	Pentose and glucuronate interconversions;Ascorbate and aldarate metabolism;Amino sugar and nucleotide sugar metabolism	1.1.1.22	UDP-glucose 6-dehydrogenase	M00014;M00129;M00361;M00362	Glucuronate pathway (uronate pathway);Ascorbate biosynthesis, animals, glucose-1P => ascorbate;Nucleotide sugar biosynthesis, eukaryotes;Nucleotide sugar biosynthesis, prokaryotes	Metabolism;Metabolism;Metabolism	Carbohydrate metabolism;Carbohydrate metabolism;Carbohydrate metabolism	-	-	-	-
YS2_S61_k97_345637_gene_2	1167	d__Bacteria	k__unclassified_d__Bacteria	p__Proteobacteria	c__Gammaproteobacteria	o__Enterobacteriales	f__Enterobacteriaceae	g__Hafnia	s__Hafnia_alvei	hav:AT03_13910	K00012	UDPglucose 6-dehydrogenase [EC:1.1.1.22]	ko00040;ko00053;ko00520	Pentose and glucuronate interconversions;Ascorbate and aldarate metabolism;Amino sugar and nucleotide sugar metabolism	1.1.1.22	UDP-glucose 6-dehydrogenase	M00014;M00129;M00361;M00362	Glucuronate pathway (uronate pathway);Ascorbate biosynthesis, animals, glucose-1P => ascorbate;Nucleotide sugar biosynthesis, eukaryotes;Nucleotide sugar biosynthesis, prokaryotes	Metabolism;Metabolism;Metabolism	Carbohydrate metabolism;Carbohydrate metabolism;Carbohydrate metabolism	-	-	-	-
YS2_S61_k97_445571_gene_1	1992	d__Bacteria	k__unclassified_d__Bacteria	p__Proteobacteria	c__Gammaproteobacteria	o__Enterobacteriales	f__Enterobacteriaceae	g__Citrobacter	s__Citrobacter_freundii	cfd:CFNIH1_22715	K07677	two-component system, NarL family, capsular synthesis sensor histidine kinase RcsC [EC:2.7.13.3]	ko02020;ko02026	Two-component system;Biofilm formation - Escherichia coli	2.7.13.3	histidine kinase	M00474	RcsC-RcsD-RcsB (capsule synthesis) two-component regulatory system	Environmental Information Processing;Cellular Processes	Signal transduction;Cellular community - prokaryotes	-	-	-	-
Megahit_Mix_k97_142913_gene_1	306	d__Bacteria	k__unclassified_d__Bacteria	p__Proteobacteria	c__Gammaproteobacteria	o__Enterobacteriales	f__Enterobacteriaceae	g__Trabulsiella	s__Trabulsiella_odontotermitis	eas:Entas_2796	K00012	UDPglucose 6-dehydrogenase [EC:1.1.1.22]	ko00040;ko00053;ko00520	Pentose and glucuronate interconversions;Ascorbate and aldarate metabolism;Amino sugar and nucleotide sugar metabolism	1.1.1.22	UDP-glucose 6-dehydrogenase	M00014;M00129;M00361;M00362	Glucuronate pathway (uronate pathway);Ascorbate biosynthesis, animals, glucose-1P => ascorbate;Nucleotide sugar biosynthesis, eukaryotes;Nucleotide sugar biosynthesis, prokaryotes	Metabolism;Metabolism;Metabolism	Carbohydrate metabolism;Carbohydrate metabolism;Carbohydrate metabolism	-	-	-	-
YS2_S61_k97_177921_gene_1	1080	d__Bacteria	k__unclassified_d__Bacteria	p__Proteobacteria	c__Gammaproteobacteria	o__Pseudomonadales	f__Moraxellaceae	g__Acinetobacter	s__Acinetobacter_sp._CIP_101934	att:AMQ28_02535	K07645	two-component system, OmpR family, sensor histidine kinase QseC [EC:2.7.13.3]	ko02020;ko02024	Two-component system;Quorum sensing	2.7.13.3	histidine kinase	M00453	QseC-QseB (quorum sensing) two-component regulatory system	Environmental Information Processing;Cellular Processes	Signal transduction;Cellular community - prokaryotes	-	-	-	-
YS1_S60_k97_15538_gene_2	1350	d__Bacteria	k__unclassified_d__Bacteria	p__Proteobacteria	c__Gammaproteobacteria	o__Enterobacteriales	f__Enterobacteriaceae	g__Enterobacter	s__Enterobacter_cloacae	eau:DI57_00365	K07645	two-component system, OmpR family, sensor histidine kinase QseC [EC:2.7.13.3]	ko02020;ko02024	Two-component system;Quorum sensing	2.7.13.3	histidine kinase	M00453	QseC-QseB (quorum sensing) two-component regulatory system	Environmental Information Processing;Cellular Processes	Signal transduction;Cellular community - prokaryotes	-	-	-	-
YS1_S60_k97_124494_gene_1	1095	d__Bacteria	k__unclassified_d__Bacteria	p__Firmicutes	c__Bacilli	o__Lactobacillales	f__Lactobacillaceae	g__Pediococcus	s__Pediococcus_acidilactici	paci:A4V11_05780	K18104	ATP-binding cassette, subfamily B, bacterial AbcA/BmrA [EC:3.6.3.44]	ko01501;ko02010	beta-Lactam resistance;ABC transporters	3.6.3.44	xenobiotic-transporting ATPase	M00700	Multidrug resistance, efflux pump AbcA	Human Diseases;Environmental Information Processing	Drug resistance: Antimicrobial;Membrane transport	-	-	-	-
BS3_S59_k97_114196_gene_2	729	d__Bacteria	k__unclassified_d__Bacteria	p__Proteobacteria	c__Epsilonproteobacteria	o__Campylobacterales	f__Campylobacteraceae	g__Campylobacter	s__Campylobacter_jejuni	cjq:UC78_0857	K02028	polar amino acid transport system ATP-binding protein [EC:3.6.3.21]	-	-	3.6.3.21	polar-amino-acid-transporting ATPase	M00236	Putative polar amino acid transport system	-	-	-	-	-	-
Megahit_Mix_k97_459426_gene_1	276	d__Bacteria	k__unclassified_d__Bacteria	p__Proteobacteria	c__Gammaproteobacteria	o__Enterobacteriales	f__Enterobacteriaceae	g__Escherichia	s__Escherichia_coli	eab:ECABU_c46670	K03760	lipid A ethanolaminephosphotransferase [EC:2.7.8.43]	ko01503	Cationic antimicrobial peptide (CAMP) resistance	2.7.8.43	lipid A phosphoethanolamine transferase	M00722	Cationic antimicrobial peptide (CAMP) resistance, ethanolaminephosphotransferase EptA	Human Diseases	Drug resistance: Antimicrobial	-	-	-	-
YS3_S57_k97_313848_gene_3	1614	d__Bacteria	k__unclassified_d__Bacteria	p__Proteobacteria	c__Gammaproteobacteria	o__Enterobacteriales	f__Enterobacteriaceae	g__Escherichia	s__Escherichia_coli	ecf:ECH74115_5627	K03760	lipid A ethanolaminephosphotransferase [EC:2.7.8.43]	ko01503	Cationic antimicrobial peptide (CAMP) resistance	2.7.8.43	lipid A phosphoethanolamine transferase	M00722	Cationic antimicrobial peptide (CAMP) resistance, ethanolaminephosphotransferase EptA	Human Diseases	Drug resistance: Antimicrobial	-	-	-	-
YS2_S61_k97_398809_gene_2	1338	d__Bacteria	k__unclassified_d__Bacteria	p__Firmicutes	c__Erysipelotrichia	o__Erysipelotrichales	f__Erysipelotrichaceae	g__Turicibacter	s__Turicibacter_sanguinis	tur:AT726_04820	K07636	two-component system, OmpR family, phosphate regulon sensor histidine kinase PhoR [EC:2.7.13.3]	ko02020	Two-component system	2.7.13.3	histidine kinase	M00434	PhoR-PhoB (phosphate starvation response) two-component regulatory system	Environmental Information Processing	Signal transduction	-	-	-	-
YS3_S57_k97_3134_gene_1	362	d__Bacteria	k__unclassified_d__Bacteria	p__Proteobacteria	c__Gammaproteobacteria	o__Enterobacteriales	f__Enterobacteriaceae	g__Yokenella	s__Yokenella_regensburgei	kin:AB182_17345	K03760	lipid A ethanolaminephosphotransferase [EC:2.7.8.43]	ko01503	Cationic antimicrobial peptide (CAMP) resistance	2.7.8.43	lipid A phosphoethanolamine transferase	M00722	Cationic antimicrobial peptide (CAMP) resistance, ethanolaminephosphotransferase EptA	Human Diseases	Drug resistance: Antimicrobial	-	-	-	-
YS1_S60_k97_122143_gene_3	792	d__Bacteria	k__unclassified_d__Bacteria	p__Proteobacteria	c__Gammaproteobacteria	o__Enterobacteriales	f__Enterobacteriaceae	g__unclassified_f__Enterobacteriaceae	s__unclassified_f__Enterobacteriaceae	ag:CAD30683	K18825	dihydropteroate synthase type 3 [EC:2.5.1.15]	ko00790	Folate biosynthesis	2.5.1.15	dihydropteroate synthase	M00126;M00126	Tetrahydrofolate biosynthesis, GTP => THF;Tetrahydrofolate biosynthesis, GTP => THF	Metabolism	Metabolism of cofactors and vitamins	-	-	-	-
YS1_S60_k97_13762_gene_20	1338	d__Bacteria	k__unclassified_d__Bacteria	p__Firmicutes	c__Bacilli	o__Lactobacillales	f__Lactobacillaceae	g__Lactobacillus	s__Lactobacillus_murinus	lre:Lreu_0199	K00823	4-aminobutyrate aminotransferase [EC:2.6.1.19]	ko00250;ko00410;ko00640;ko00650	Alanine, aspartate and glutamate metabolism;beta-Alanine metabolism;Propanoate metabolism;Butanoate metabolism	2.6.1.19	4-aminobutyrate---2-oxoglutarate transaminase	M00027	GABA (gamma-Aminobutyrate) shunt	Metabolism;Metabolism;Metabolism;Metabolism	Amino acid metabolism;Metabolism of other amino acids;Carbohydrate metabolism;Carbohydrate metabolism	-	-	-	-
YS2_S61_k97_757711_gene_1	723	d__Bacteria	k__unclassified_d__Bacteria	p__Proteobacteria	c__Gammaproteobacteria	o__Pseudomonadales	f__Moraxellaceae	g__Acinetobacter	s__Acinetobacter_sp._NCu2D-2	abaz:P795_16945	K00012	UDPglucose 6-dehydrogenase [EC:1.1.1.22]	ko00040;ko00053;ko00520	Pentose and glucuronate interconversions;Ascorbate and aldarate metabolism;Amino sugar and nucleotide sugar metabolism	1.1.1.22	UDP-glucose 6-dehydrogenase	M00014;M00129;M00361;M00362	Glucuronate pathway (uronate pathway);Ascorbate biosynthesis, animals, glucose-1P => ascorbate;Nucleotide sugar biosynthesis, eukaryotes;Nucleotide sugar biosynthesis, prokaryotes	Metabolism;Metabolism;Metabolism	Carbohydrate metabolism;Carbohydrate metabolism;Carbohydrate metabolism	-	-	-	-
YS2_S61_k97_101164_gene_2	1029	d__Bacteria	k__unclassified_d__Bacteria	p__Proteobacteria	c__Gammaproteobacteria	o__Enterobacteriales	f__Enterobacteriaceae	g__Yersinia	s__Yersinia_enterocolitica	yee:YE5303_19301	K07639	two-component system, OmpR family, sensor histidine kinase RstB [EC:2.7.13.3]	ko02020	Two-component system	2.7.13.3	histidine kinase	M00446	RstB-RstA two-component regulatory system	Environmental Information Processing	Signal transduction	-	-	-	-
YS2_S61_k97_512744_gene_6	1167	d__Bacteria	k__unclassified_d__Bacteria	p__Proteobacteria	c__Gammaproteobacteria	o__Enterobacteriales	f__Enterobacteriaceae	g__Providencia	s__Providencia_alcalifaciens	psta:BGK56_13850	K00012	UDPglucose 6-dehydrogenase [EC:1.1.1.22]	ko00040;ko00053;ko00520	Pentose and glucuronate interconversions;Ascorbate and aldarate metabolism;Amino sugar and nucleotide sugar metabolism	1.1.1.22	UDP-glucose 6-dehydrogenase	M00014;M00129;M00361;M00362	Glucuronate pathway (uronate pathway);Ascorbate biosynthesis, animals, glucose-1P => ascorbate;Nucleotide sugar biosynthesis, eukaryotes;Nucleotide sugar biosynthesis, prokaryotes	Metabolism;Metabolism;Metabolism	Carbohydrate metabolism;Carbohydrate metabolism;Carbohydrate metabolism	-	-	-	-
YS2_S61_k97_59610_gene_1	759	d__Bacteria	k__unclassified_d__Bacteria	p__Proteobacteria	c__Gammaproteobacteria	o__Enterobacteriales	f__Enterobacteriaceae	g__Raoultella	s__Raoultella_ornithinolytica	ror:RORB6_22110	K07645	two-component system, OmpR family, sensor histidine kinase QseC [EC:2.7.13.3]	ko02020;ko02024	Two-component system;Quorum sensing	2.7.13.3	histidine kinase	M00453	QseC-QseB (quorum sensing) two-component regulatory system	Environmental Information Processing;Cellular Processes	Signal transduction;Cellular community - prokaryotes	-	-	-	-
Megahit_Mix_k97_665046_gene_1	619	d__Bacteria	k__unclassified_d__Bacteria	p__Proteobacteria	c__Alphaproteobacteria	o__Rhodobacterales	f__Rhodobacteraceae	g__Paracoccus	s__Paracoccus_yeei	pye:A6J80_09970	K00012	UDPglucose 6-dehydrogenase [EC:1.1.1.22]	ko00040;ko00053;ko00520	Pentose and glucuronate interconversions;Ascorbate and aldarate metabolism;Amino sugar and nucleotide sugar metabolism	1.1.1.22	UDP-glucose 6-dehydrogenase	M00014;M00129;M00361;M00362	Glucuronate pathway (uronate pathway);Ascorbate biosynthesis, animals, glucose-1P => ascorbate;Nucleotide sugar biosynthesis, eukaryotes;Nucleotide sugar biosynthesis, prokaryotes	Metabolism;Metabolism;Metabolism	Carbohydrate metabolism;Carbohydrate metabolism;Carbohydrate metabolism	-	-	-	-
BS2_S58_k97_394488_gene_2	1635	d__Bacteria	k__unclassified_d__Bacteria	p__Proteobacteria	c__Gammaproteobacteria	o__Enterobacteriales	f__Enterobacteriaceae	g__Citrobacter	s__Citrobacter_freundii	cfd:CFNIH1_08245	K03760	lipid A ethanolaminephosphotransferase [EC:2.7.8.43]	ko01503	Cationic antimicrobial peptide (CAMP) resistance	2.7.8.43	lipid A phosphoethanolamine transferase	M00722	Cationic antimicrobial peptide (CAMP) resistance, ethanolaminephosphotransferase EptA	Human Diseases	Drug resistance: Antimicrobial	-	-	-	-
YS1_S60_k97_122805_gene_8	741	d__Bacteria	k__unclassified_d__Bacteria	p__Firmicutes	c__Bacilli	o__Lactobacillales	f__Lactobacillaceae	g__Lactobacillus	s__Lactobacillus_reuteri	lre:Lreu_0726	K02028	polar amino acid transport system ATP-binding protein [EC:3.6.3.21]	-	-	3.6.3.21	polar-amino-acid-transporting ATPase	M00236	Putative polar amino acid transport system	-	-	-	-	-	-
YS1_S60_k97_189763_gene_1	1479	d__Bacteria	k__unclassified_d__Bacteria	p__Firmicutes	c__Clostridia	o__Clostridiales	f__Clostridiaceae	g__Clostridium	s__Clostridium_perfringens	eft:M395_04380	K00012	UDPglucose 6-dehydrogenase [EC:1.1.1.22]	ko00040;ko00053;ko00520	Pentose and glucuronate interconversions;Ascorbate and aldarate metabolism;Amino sugar and nucleotide sugar metabolism	1.1.1.22	UDP-glucose 6-dehydrogenase	M00014;M00129;M00361;M00362	Glucuronate pathway (uronate pathway);Ascorbate biosynthesis, animals, glucose-1P => ascorbate;Nucleotide sugar biosynthesis, eukaryotes;Nucleotide sugar biosynthesis, prokaryotes	Metabolism;Metabolism;Metabolism	Carbohydrate metabolism;Carbohydrate metabolism;Carbohydrate metabolism	-	-	-	-
BS3_S59_k97_515988_gene_2	1167	d__Bacteria	k__unclassified_d__Bacteria	p__Firmicutes	c__Clostridia	o__Clostridiales	f__Peptostreptococcaceae	g__Terrisporobacter	s__Terrisporobacter_othiniensis	tur:AT726_03390	K00012	UDPglucose 6-dehydrogenase [EC:1.1.1.22]	ko00040;ko00053;ko00520	Pentose and glucuronate interconversions;Ascorbate and aldarate metabolism;Amino sugar and nucleotide sugar metabolism	1.1.1.22	UDP-glucose 6-dehydrogenase	M00014;M00129;M00361;M00362	Glucuronate pathway (uronate pathway);Ascorbate biosynthesis, animals, glucose-1P => ascorbate;Nucleotide sugar biosynthesis, eukaryotes;Nucleotide sugar biosynthesis, prokaryotes	Metabolism;Metabolism;Metabolism	Carbohydrate metabolism;Carbohydrate metabolism;Carbohydrate metabolism	-	-	-	-
BS3_S59_k97_190456_gene_1	867	d__Bacteria	k__unclassified_d__Bacteria	p__Proteobacteria	c__Gammaproteobacteria	o__Enterobacteriales	f__Enterobacteriaceae	g__Enterobacter	s__Enterobacter_cloacae	sat:SYN_02578	K18974	dihydropteroate synthase type 1 [EC:2.5.1.15]	ko00790	Folate biosynthesis	2.5.1.15	dihydropteroate synthase	M00126;M00126	Tetrahydrofolate biosynthesis, GTP => THF;Tetrahydrofolate biosynthesis, GTP => THF	Metabolism	Metabolism of cofactors and vitamins	-	-	-	-
YS2_S61_k97_608292_gene_1	978	d__Bacteria	k__unclassified_d__Bacteria	p__Proteobacteria	c__Gammaproteobacteria	o__Enterobacteriales	f__Enterobacteriaceae	g__Chania	s__Chania_multitudinisentens	sfo:Z042_24950	K07679	two-component system, NarL family, sensor histidine kinase EvgS [EC:2.7.13.3]	ko02020;ko05133	Two-component system;Pertussis	2.7.13.3	histidine kinase	M00477	EvgS-EvgA (acid and drug tolerance) two-component regulatory system	Environmental Information Processing;Human Diseases	Signal transduction;Infectious diseases: Bacterial	-	-	-	-
Megahit_Mix_k97_339523_gene_1	636	d__Bacteria	k__unclassified_d__Bacteria	p__Proteobacteria	c__Alphaproteobacteria	o__Rhizobiales	f__Methylobacteriaceae	g__Methylobacterium	s__unclassified_g__Methylobacterium	mex:Mext_0559	K09458	3-oxoacyl-[acyl-carrier-protein] synthase II [EC:2.3.1.179]	ko00061;ko00780;ko01212	Fatty acid biosynthesis;Biotin metabolism;Fatty acid metabolism	2.3.1.179	beta-ketoacyl-[acyl-carrier-protein] synthase II	M00083;M00572	Fatty acid biosynthesis, elongation;Pimeloyl-ACP biosynthesis, BioC-BioH pathway, malonyl-ACP => pimeloyl-ACP	Metabolism;Metabolism;Metabolism	Lipid metabolism;Metabolism of cofactors and vitamins;Global and overview maps	-	-	-	-
YS2_S61_k97_510810_gene_6	2811	d__Bacteria	k__unclassified_d__Bacteria	p__Proteobacteria	c__Gammaproteobacteria	o__Enterobacteriales	f__Enterobacteriaceae	g__Yersinia	s__Yersinia_enterocolitica	yee:YE5303_25981	K07678	two-component system, NarL family, sensor histidine kinase BarA [EC:2.7.13.3]	ko02020;ko02025;ko02026;ko05111	Two-component system;Biofilm formation - Pseudomonas aeruginosa;Biofilm formation - Escherichia coli;Biofilm formation - Vibrio cholerae	2.7.13.3	histidine kinase	M00475	BarA-UvrY (central carbon metabolism) two-component regulatory system	Environmental Information Processing;Cellular Processes;Cellular Processes;Cellular Processes	Signal transduction;Cellular community - prokaryotes;Cellular community - prokaryotes;Cellular community - prokaryotes	-	-	-	-
YS1_S60_k97_76110_gene_7	1233	d__Bacteria	k__unclassified_d__Bacteria	p__Firmicutes	c__Bacilli	o__Lactobacillales	f__Lactobacillaceae	g__Lactobacillus	s__Lactobacillus_reuteri	lrt:LRI_0982	K09458	3-oxoacyl-[acyl-carrier-protein] synthase II [EC:2.3.1.179]	ko00061;ko00780;ko01212	Fatty acid biosynthesis;Biotin metabolism;Fatty acid metabolism	2.3.1.179	beta-ketoacyl-[acyl-carrier-protein] synthase II	M00083;M00572	Fatty acid biosynthesis, elongation;Pimeloyl-ACP biosynthesis, BioC-BioH pathway, malonyl-ACP => pimeloyl-ACP	Metabolism;Metabolism;Metabolism	Lipid metabolism;Metabolism of cofactors and vitamins;Global and overview maps	-	-	-	-
YS2_S61_k97_749860_gene_1	395	d__Bacteria	k__unclassified_d__Bacteria	p__Proteobacteria	c__Gammaproteobacteria	o__Pseudomonadales	f__Moraxellaceae	g__Acinetobacter	s__unclassified_g__Acinetobacter	abaz:P795_16945	K00012	UDPglucose 6-dehydrogenase [EC:1.1.1.22]	ko00040;ko00053;ko00520	Pentose and glucuronate interconversions;Ascorbate and aldarate metabolism;Amino sugar and nucleotide sugar metabolism	1.1.1.22	UDP-glucose 6-dehydrogenase	M00014;M00129;M00361;M00362	Glucuronate pathway (uronate pathway);Ascorbate biosynthesis, animals, glucose-1P => ascorbate;Nucleotide sugar biosynthesis, eukaryotes;Nucleotide sugar biosynthesis, prokaryotes	Metabolism;Metabolism;Metabolism	Carbohydrate metabolism;Carbohydrate metabolism;Carbohydrate metabolism	-	-	-	-
YS2_S61_k97_103186_gene_1	399	d__Bacteria	k__unclassified_d__Bacteria	p__Proteobacteria	c__Gammaproteobacteria	o__Enterobacteriales	f__Enterobacteriaceae	g__Enterobacter	s__Enterobacter_cloacae	kco:BWI95_09180	K10012	undecaprenyl-phosphate 4-deoxy-4-formamido-L-arabinose transferase [EC:2.4.2.53]	ko00520;ko01503	Amino sugar and nucleotide sugar metabolism;Cationic antimicrobial peptide (CAMP) resistance	2.4.2.53	undecaprenyl-phosphate 4-deoxy-4-formamido-L-arabinose transferase	M00721;M00761	Cationic antimicrobial peptide (CAMP) resistance, arnBCADTEF operon;Undecaprenylphosphate alpha-L-Ara4N biosynthesis, UDP-GlcA => undecaprenyl phosphate alpha-L-Ara4N	Metabolism;Human Diseases	Carbohydrate metabolism;Drug resistance: Antimicrobial	-	-	-	-
YS2_S61_k97_397283_gene_1	451	d__Bacteria	k__unclassified_d__Bacteria	p__Proteobacteria	c__Gammaproteobacteria	o__Enterobacteriales	f__Enterobacteriaceae	g__Escherichia	s__Escherichia_coli	elw:ECW_m2188	K00012	UDPglucose 6-dehydrogenase [EC:1.1.1.22]	ko00040;ko00053;ko00520	Pentose and glucuronate interconversions;Ascorbate and aldarate metabolism;Amino sugar and nucleotide sugar metabolism	1.1.1.22	UDP-glucose 6-dehydrogenase	M00014;M00129;M00361;M00362	Glucuronate pathway (uronate pathway);Ascorbate biosynthesis, animals, glucose-1P => ascorbate;Nucleotide sugar biosynthesis, eukaryotes;Nucleotide sugar biosynthesis, prokaryotes	Metabolism;Metabolism;Metabolism	Carbohydrate metabolism;Carbohydrate metabolism;Carbohydrate metabolism	-	-	-	-
BS2_S58_k97_17254_gene_1	497	d__Bacteria	k__unclassified_d__Bacteria	p__Firmicutes	c__Bacilli	o__Lactobacillales	f__Enterococcaceae	g__Enterococcus	s__Enterococcus_hirae	ehr:EHR_08935	K00012	UDPglucose 6-dehydrogenase [EC:1.1.1.22]	ko00040;ko00053;ko00520	Pentose and glucuronate interconversions;Ascorbate and aldarate metabolism;Amino sugar and nucleotide sugar metabolism	1.1.1.22	UDP-glucose 6-dehydrogenase	M00014;M00129;M00361;M00362	Glucuronate pathway (uronate pathway);Ascorbate biosynthesis, animals, glucose-1P => ascorbate;Nucleotide sugar biosynthesis, eukaryotes;Nucleotide sugar biosynthesis, prokaryotes	Metabolism;Metabolism;Metabolism	Carbohydrate metabolism;Carbohydrate metabolism;Carbohydrate metabolism	-	-	-	-
YS2_S61_k97_343981_gene_1	1571	d__Bacteria	k__unclassified_d__Bacteria	p__Proteobacteria	c__Gammaproteobacteria	o__Pseudomonadales	f__Moraxellaceae	g__Acinetobacter	s__Acinetobacter_lwoffii	att:AMQ28_10825	K07678	two-component system, NarL family, sensor histidine kinase BarA [EC:2.7.13.3]	ko02020;ko02025;ko02026;ko05111	Two-component system;Biofilm formation - Pseudomonas aeruginosa;Biofilm formation - Escherichia coli;Biofilm formation - Vibrio cholerae	2.7.13.3	histidine kinase	M00475	BarA-UvrY (central carbon metabolism) two-component regulatory system	Environmental Information Processing;Cellular Processes;Cellular Processes;Cellular Processes	Signal transduction;Cellular community - prokaryotes;Cellular community - prokaryotes;Cellular community - prokaryotes	-	-	-	-
YS1_S60_k97_47296_gene_2	1199	d__Bacteria	k__unclassified_d__Bacteria	p__Proteobacteria	c__Gammaproteobacteria	o__Enterobacteriales	f__Enterobacteriaceae	g__Leclercia	s__Leclercia_adecarboxylata	lax:APT61_01335	K09458	3-oxoacyl-[acyl-carrier-protein] synthase II [EC:2.3.1.179]	ko00061;ko00780;ko01212	Fatty acid biosynthesis;Biotin metabolism;Fatty acid metabolism	2.3.1.179	beta-ketoacyl-[acyl-carrier-protein] synthase II	M00083;M00572	Fatty acid biosynthesis, elongation;Pimeloyl-ACP biosynthesis, BioC-BioH pathway, malonyl-ACP => pimeloyl-ACP	Metabolism;Metabolism;Metabolism	Lipid metabolism;Metabolism of cofactors and vitamins;Global and overview maps	-	-	-	-
BS1_S62_k97_112509_gene_2	453	d__Bacteria	k__unclassified_d__Bacteria	p__Proteobacteria	c__Gammaproteobacteria	o__Enterobacteriales	f__Enterobacteriaceae	g__unclassified_f__Enterobacteriaceae	s__unclassified_f__Enterobacteriaceae	kpm:KPHS_00710	K07640	two-component system, OmpR family, sensor histidine kinase CpxA [EC:2.7.13.3]	ko01503;ko02020	Cationic antimicrobial peptide (CAMP) resistance;Two-component system	2.7.13.3	histidine kinase	M00447;M00727;M00728	CpxA-CpxR (envelope stress response) two-component regulatory system;Cationic antimicrobial peptide (CAMP) resistance, N-acetylmuramoyl-L-alanine amidase AmiA and AmiC;Cationic antimicrobial peptide (CAMP) resistance, envelope protein folding and degrading factors DegP and DsbA	Human Diseases;Environmental Information Processing	Drug resistance: Antimicrobial;Signal transduction	-	-	-	-
YS2_S61_k97_246791_gene_1	1196	d__Bacteria	k__unclassified_d__Bacteria	p__Proteobacteria	c__Gammaproteobacteria	o__Enterobacteriales	f__Enterobacteriaceae	g__Citrobacter	s__Citrobacter_sp._BIDMC108	cfd:CFNIH1_00130	K07679	two-component system, NarL family, sensor histidine kinase EvgS [EC:2.7.13.3]	ko02020;ko05133	Two-component system;Pertussis	2.7.13.3	histidine kinase	M00477	EvgS-EvgA (acid and drug tolerance) two-component regulatory system	Environmental Information Processing;Human Diseases	Signal transduction;Infectious diseases: Bacterial	-	-	-	-
BS3_S59_k97_192260_gene_2	1356	d__Bacteria	k__unclassified_d__Bacteria	p__Firmicutes	c__Bacilli	o__Lactobacillales	f__Streptococcaceae	g__Streptococcus	s__Streptococcus_caballi	sga:GALLO_1553	K07652	two-component system, OmpR family, sensor histidine kinase VicK [EC:2.7.13.3]	ko02020	Two-component system	2.7.13.3	histidine kinase	M00459	VicK-VicR (cell wall metabolism) two-component regulatory system	Environmental Information Processing	Signal transduction	-	-	-	-
Megahit_Mix_k97_45707_gene_2	381	d__Bacteria	k__unclassified_d__Bacteria	p__Proteobacteria	c__Gammaproteobacteria	o__Enterobacteriales	f__Enterobacteriaceae	g__Enterobacter	s__Enterobacter_cloacae	eclx:LI66_09595	K03760	lipid A ethanolaminephosphotransferase [EC:2.7.8.43]	ko01503	Cationic antimicrobial peptide (CAMP) resistance	2.7.8.43	lipid A phosphoethanolamine transferase	M00722	Cationic antimicrobial peptide (CAMP) resistance, ethanolaminephosphotransferase EptA	Human Diseases	Drug resistance: Antimicrobial	-	-	-	-
Megahit_Mix_k97_369891_gene_2	428	d__Bacteria	k__unclassified_d__Bacteria	p__Proteobacteria	c__Gammaproteobacteria	o__Enterobacteriales	f__Enterobacteriaceae	g__Providencia	s__Providencia_alcalifaciens	psta:BGK56_17880	K00677	UDP-N-acetylglucosamine acyltransferase [EC:2.3.1.129]	ko00540;ko01503	Lipopolysaccharide biosynthesis;Cationic antimicrobial peptide (CAMP) resistance	2.3.1.129	acyl-[acyl-carrier-protein]---UDP-N-acetylglucosamine O-acyltransferase	M00060	Lipopolysaccharide biosynthesis, KDO2-lipid A	Metabolism;Human Diseases	Glycan biosynthesis and metabolism;Drug resistance: Antimicrobial	-	-	-	-
Megahit_Mix_k97_291607_gene_1	432	d__Bacteria	k__unclassified_d__Bacteria	p__Actinobacteria	c__Actinobacteria	o__Micrococcales	f__Promicromonosporaceae	g__Promicromonospora	s__Promicromonospora_sukumoe	mim:AKG07_08675	K00012	UDPglucose 6-dehydrogenase [EC:1.1.1.22]	ko00040;ko00053;ko00520	Pentose and glucuronate interconversions;Ascorbate and aldarate metabolism;Amino sugar and nucleotide sugar metabolism	1.1.1.22	UDP-glucose 6-dehydrogenase	M00014;M00129;M00361;M00362	Glucuronate pathway (uronate pathway);Ascorbate biosynthesis, animals, glucose-1P => ascorbate;Nucleotide sugar biosynthesis, eukaryotes;Nucleotide sugar biosynthesis, prokaryotes	Metabolism;Metabolism;Metabolism	Carbohydrate metabolism;Carbohydrate metabolism;Carbohydrate metabolism	-	-	-	-
YS2_S61_k97_243990_gene_2	789	d__Bacteria	k__unclassified_d__Bacteria	p__Proteobacteria	c__Gammaproteobacteria	o__Enterobacteriales	f__Enterobacteriaceae	g__Yersinia	s__Yersinia_enterocolitica	yee:YE5303_06211	K00677	UDP-N-acetylglucosamine acyltransferase [EC:2.3.1.129]	ko00540;ko01503	Lipopolysaccharide biosynthesis;Cationic antimicrobial peptide (CAMP) resistance	2.3.1.129	acyl-[acyl-carrier-protein]---UDP-N-acetylglucosamine O-acyltransferase	M00060	Lipopolysaccharide biosynthesis, KDO2-lipid A	Metabolism;Human Diseases	Glycan biosynthesis and metabolism;Drug resistance: Antimicrobial	-	-	-	-
Megahit_Mix_k97_29917_gene_1	607	d__Bacteria	k__unclassified_d__Bacteria	p__Proteobacteria	c__Gammaproteobacteria	o__Enterobacteriales	f__Enterobacteriaceae	g__Citrobacter	s__Citrobacter_freundii	cfd:CFNIH1_21400	K00012	UDPglucose 6-dehydrogenase [EC:1.1.1.22]	ko00040;ko00053;ko00520	Pentose and glucuronate interconversions;Ascorbate and aldarate metabolism;Amino sugar and nucleotide sugar metabolism	1.1.1.22	UDP-glucose 6-dehydrogenase	M00014;M00129;M00361;M00362	Glucuronate pathway (uronate pathway);Ascorbate biosynthesis, animals, glucose-1P => ascorbate;Nucleotide sugar biosynthesis, eukaryotes;Nucleotide sugar biosynthesis, prokaryotes	Metabolism;Metabolism;Metabolism	Carbohydrate metabolism;Carbohydrate metabolism;Carbohydrate metabolism	-	-	-	-
YS2_S61_k97_419834_gene_3	1260	d__Bacteria	k__unclassified_d__Bacteria	p__Proteobacteria	c__Gammaproteobacteria	o__Enterobacteriales	f__Enterobacteriaceae	g__Hafnia	s__Hafnia_alvei	hav:AT03_10920	K07639	two-component system, OmpR family, sensor histidine kinase RstB [EC:2.7.13.3]	ko02020	Two-component system	2.7.13.3	histidine kinase	M00446	RstB-RstA two-component regulatory system	Environmental Information Processing	Signal transduction	-	-	-	-
YS2_S61_k97_763537_gene_2	1167	d__Bacteria	k__unclassified_d__Bacteria	p__Proteobacteria	c__Gammaproteobacteria	o__Enterobacteriales	f__Enterobacteriaceae	g__Escherichia	s__Escherichia_coli	cko:CKO_00757	K00012	UDPglucose 6-dehydrogenase [EC:1.1.1.22]	ko00040;ko00053;ko00520	Pentose and glucuronate interconversions;Ascorbate and aldarate metabolism;Amino sugar and nucleotide sugar metabolism	1.1.1.22	UDP-glucose 6-dehydrogenase	M00014;M00129;M00361;M00362	Glucuronate pathway (uronate pathway);Ascorbate biosynthesis, animals, glucose-1P => ascorbate;Nucleotide sugar biosynthesis, eukaryotes;Nucleotide sugar biosynthesis, prokaryotes	Metabolism;Metabolism;Metabolism	Carbohydrate metabolism;Carbohydrate metabolism;Carbohydrate metabolism	-	-	-	-
YS1_S60_k97_95098_gene_2	323	d__Bacteria	k__unclassified_d__Bacteria	p__Proteobacteria	c__Gammaproteobacteria	o__Enterobacteriales	f__Enterobacteriaceae	g__unclassified_f__Enterobacteriaceae	s__unclassified_f__Enterobacteriaceae	ecoj:P423_11520	K00012	UDPglucose 6-dehydrogenase [EC:1.1.1.22]	ko00040;ko00053;ko00520	Pentose and glucuronate interconversions;Ascorbate and aldarate metabolism;Amino sugar and nucleotide sugar metabolism	1.1.1.22	UDP-glucose 6-dehydrogenase	M00014;M00129;M00361;M00362	Glucuronate pathway (uronate pathway);Ascorbate biosynthesis, animals, glucose-1P => ascorbate;Nucleotide sugar biosynthesis, eukaryotes;Nucleotide sugar biosynthesis, prokaryotes	Metabolism;Metabolism;Metabolism	Carbohydrate metabolism;Carbohydrate metabolism;Carbohydrate metabolism	-	-	-	-
YS1_S60_k97_70291_gene_2	741	d__Bacteria	k__unclassified_d__Bacteria	p__Firmicutes	c__Bacilli	o__Lactobacillales	f__Streptococcaceae	g__Streptococcus	s__Streptococcus_thermophilus	stc:str1502	K02028	polar amino acid transport system ATP-binding protein [EC:3.6.3.21]	-	-	3.6.3.21	polar-amino-acid-transporting ATPase	M00236	Putative polar amino acid transport system	-	-	-	-	-	-
YS2_S61_k97_102534_gene_3	762	d__Bacteria	k__unclassified_d__Bacteria	p__Proteobacteria	c__Gammaproteobacteria	o__Enterobacteriales	f__Enterobacteriaceae	g__unclassified_f__Enterobacteriaceae	s__unclassified_f__Enterobacteriaceae	kva:Kvar_1667	K02028	polar amino acid transport system ATP-binding protein [EC:3.6.3.21]	-	-	3.6.3.21	polar-amino-acid-transporting ATPase	M00236	Putative polar amino acid transport system	-	-	-	-	-	-
BS1_S62_k97_28461_gene_2	1374	d__Bacteria	k__unclassified_d__Bacteria	p__Firmicutes	c__Clostridia	o__Clostridiales	f__Clostridiaceae	g__Clostridium	s__Clostridium_sp._CAG:221	asm:MOUSESFB_1061	K18940	two-component system, OmpR family, sensor histidine kinase ArlS [EC:2.7.13.3]	ko02020	Two-component system	2.7.13.3	histidine kinase	M00716;M00717	ArlS-ArlR (virulence regulation) two-component regulatory system;Multidrug resistance, efflux pump NorA	Environmental Information Processing	Signal transduction	-	-	-	-
YS2_S61_k97_754690_gene_2	1167	d__Bacteria	k__unclassified_d__Bacteria	p__Proteobacteria	c__Gammaproteobacteria	o__Enterobacteriales	f__Enterobacteriaceae	g__Providencia	s__Providencia_rettgeri	prg:RB151_044530	K00012	UDPglucose 6-dehydrogenase [EC:1.1.1.22]	ko00040;ko00053;ko00520	Pentose and glucuronate interconversions;Ascorbate and aldarate metabolism;Amino sugar and nucleotide sugar metabolism	1.1.1.22	UDP-glucose 6-dehydrogenase	M00014;M00129;M00361;M00362	Glucuronate pathway (uronate pathway);Ascorbate biosynthesis, animals, glucose-1P => ascorbate;Nucleotide sugar biosynthesis, eukaryotes;Nucleotide sugar biosynthesis, prokaryotes	Metabolism;Metabolism;Metabolism	Carbohydrate metabolism;Carbohydrate metabolism;Carbohydrate metabolism	-	-	-	-
BS2_S58_k97_31572_gene_5	1810	d__Bacteria	k__unclassified_d__Bacteria	p__Proteobacteria	c__Gammaproteobacteria	o__Enterobacteriales	f__Enterobacteriaceae	g__Cedecea	s__Cedecea_neteri	ege:EM595_1402	K07679	two-component system, NarL family, sensor histidine kinase EvgS [EC:2.7.13.3]	ko02020;ko05133	Two-component system;Pertussis	2.7.13.3	histidine kinase	M00477	EvgS-EvgA (acid and drug tolerance) two-component regulatory system	Environmental Information Processing;Human Diseases	Signal transduction;Infectious diseases: Bacterial	-	-	-	-
Megahit_Mix_k97_83396_gene_2	616	d__Bacteria	k__unclassified_d__Bacteria	p__Proteobacteria	c__Gammaproteobacteria	o__Enterobacteriales	f__Enterobacteriaceae	g__unclassified_f__Enterobacteriaceae	s__unclassified_f__Enterobacteriaceae	kva:Kvar_3156	K02028	polar amino acid transport system ATP-binding protein [EC:3.6.3.21]	-	-	3.6.3.21	polar-amino-acid-transporting ATPase	M00236	Putative polar amino acid transport system	-	-	-	-	-	-
YS2_S61_k97_490227_gene_1	497	d__Bacteria	k__unclassified_d__Bacteria	p__Actinobacteria	c__Actinobacteria	o__Micrococcales	f__Dermatophilaceae	g__Mobilicoccus	s__Mobilicoccus_sp._SIT2	avr:B565_1532	K00012	UDPglucose 6-dehydrogenase [EC:1.1.1.22]	ko00040;ko00053;ko00520	Pentose and glucuronate interconversions;Ascorbate and aldarate metabolism;Amino sugar and nucleotide sugar metabolism	1.1.1.22	UDP-glucose 6-dehydrogenase	M00014;M00129;M00361;M00362	Glucuronate pathway (uronate pathway);Ascorbate biosynthesis, animals, glucose-1P => ascorbate;Nucleotide sugar biosynthesis, eukaryotes;Nucleotide sugar biosynthesis, prokaryotes	Metabolism;Metabolism;Metabolism	Carbohydrate metabolism;Carbohydrate metabolism;Carbohydrate metabolism	-	-	-	-
BS2_S58_k97_266414_gene_1	756	d__Bacteria	k__unclassified_d__Bacteria	p__Proteobacteria	c__Gammaproteobacteria	o__Enterobacteriales	f__Enterobacteriaceae	g__Klebsiella	s__Klebsiella_oxytoca	kok:KONIH1_25480	K07645	two-component system, OmpR family, sensor histidine kinase QseC [EC:2.7.13.3]	ko02020;ko02024	Two-component system;Quorum sensing	2.7.13.3	histidine kinase	M00453	QseC-QseB (quorum sensing) two-component regulatory system	Environmental Information Processing;Cellular Processes	Signal transduction;Cellular community - prokaryotes	-	-	-	-
YS2_S61_k97_768721_gene_17	1269	d__Bacteria	k__unclassified_d__Bacteria	p__Proteobacteria	c__Gammaproteobacteria	o__Enterobacteriales	f__Enterobacteriaceae	g__Providencia	s__Providencia_rettgeri	prg:RB151_011620	K00833	adenosylmethionine---8-amino-7-oxononanoate aminotransferase [EC:2.6.1.62]	ko00780	Biotin metabolism	2.6.1.62	adenosylmethionine---8-amino-7-oxononanoate transaminase	M00123;M00573;M00577	Biotin biosynthesis, pimeloyl-ACP/CoA => biotin;Biotin biosynthesis, BioI pathway, long-chain-acyl-ACP => pimeloyl-ACP => biotin;Biotin biosynthesis, BioW pathway, pimelate => pimeloyl-CoA => biotin	Metabolism	Metabolism of cofactors and vitamins	-	-	-	-
BS1_S62_k97_1388_gene_8	1068	d__Bacteria	k__unclassified_d__Bacteria	p__Firmicutes	c__Bacilli	o__Lactobacillales	f__Enterococcaceae	g__Enterococcus	s__unclassified_g__Enterococcus	ehr:EHR_00060	K11617	two-component system, NarL family, sensor histidine kinase LiaS [EC:2.7.13.3]	ko02020	Two-component system	2.7.13.3	histidine kinase	M00481;M00754	LiaS-LiaR (cell wall stress response) two-component regulatory system;Nisin resistance, phage shock protein homolog LiaH	Environmental Information Processing	Signal transduction	-	-	-	-
BS3_S59_k97_197763_gene_1	321	d__Bacteria	k__unclassified_d__Bacteria	p__Firmicutes	c__Clostridia	o__Clostridiales	f__Peptostreptococcaceae	g__Peptoclostridium	s__[Clostridium]_bifermentans	tur:AT726_03390	K00012	UDPglucose 6-dehydrogenase [EC:1.1.1.22]	ko00040;ko00053;ko00520	Pentose and glucuronate interconversions;Ascorbate and aldarate metabolism;Amino sugar and nucleotide sugar metabolism	1.1.1.22	UDP-glucose 6-dehydrogenase	M00014;M00129;M00361;M00362	Glucuronate pathway (uronate pathway);Ascorbate biosynthesis, animals, glucose-1P => ascorbate;Nucleotide sugar biosynthesis, eukaryotes;Nucleotide sugar biosynthesis, prokaryotes	Metabolism;Metabolism;Metabolism	Carbohydrate metabolism;Carbohydrate metabolism;Carbohydrate metabolism	-	-	-	-
YS2_S61_k97_725601_gene_2	2778	d__Bacteria	k__unclassified_d__Bacteria	p__Proteobacteria	c__Gammaproteobacteria	o__Enterobacteriales	f__Enterobacteriaceae	g__Enterobacter	s__Enterobacter_sp._638	ent:Ent638_2798	K07677	two-component system, NarL family, capsular synthesis sensor histidine kinase RcsC [EC:2.7.13.3]	ko02020;ko02026	Two-component system;Biofilm formation - Escherichia coli	2.7.13.3	histidine kinase	M00474	RcsC-RcsD-RcsB (capsule synthesis) two-component regulatory system	Environmental Information Processing;Cellular Processes	Signal transduction;Cellular community - prokaryotes	-	-	-	-
BS1_S62_k97_131410_gene_2	810	d__Bacteria	k__unclassified_d__Bacteria	p__Proteobacteria	c__Gammaproteobacteria	o__Enterobacteriales	f__Enterobacteriaceae	g__Klebsiella	s__Klebsiella_pneumoniae	kpe:KPK_0634	K07679	two-component system, NarL family, sensor histidine kinase EvgS [EC:2.7.13.3]	ko02020;ko05133	Two-component system;Pertussis	2.7.13.3	histidine kinase	M00477	EvgS-EvgA (acid and drug tolerance) two-component regulatory system	Environmental Information Processing;Human Diseases	Signal transduction;Infectious diseases: Bacterial	-	-	-	-
YS2_S61_k97_829318_gene_6	1356	d__Bacteria	k__unclassified_d__Bacteria	p__Proteobacteria	c__Gammaproteobacteria	o__Enterobacteriales	f__Enterobacteriaceae	g__Hafnia	s__Hafnia_alvei	hav:AT03_03745	K07645	two-component system, OmpR family, sensor histidine kinase QseC [EC:2.7.13.3]	ko02020;ko02024	Two-component system;Quorum sensing	2.7.13.3	histidine kinase	M00453	QseC-QseB (quorum sensing) two-component regulatory system	Environmental Information Processing;Cellular Processes	Signal transduction;Cellular community - prokaryotes	-	-	-	-
Megahit_Mix_k97_393247_gene_2	411	d__Bacteria	k__unclassified_d__Bacteria	p__Proteobacteria	c__Gammaproteobacteria	o__Enterobacteriales	f__Enterobacteriaceae	g__unclassified_f__Enterobacteriaceae	s__unclassified_f__Enterobacteriaceae	ror:RORB6_14205	K00677	UDP-N-acetylglucosamine acyltransferase [EC:2.3.1.129]	ko00540;ko01503	Lipopolysaccharide biosynthesis;Cationic antimicrobial peptide (CAMP) resistance	2.3.1.129	acyl-[acyl-carrier-protein]---UDP-N-acetylglucosamine O-acyltransferase	M00060	Lipopolysaccharide biosynthesis, KDO2-lipid A	Metabolism;Human Diseases	Glycan biosynthesis and metabolism;Drug resistance: Antimicrobial	-	-	-	-
BS1_S62_k97_145555_gene_1	1146	d__Bacteria	k__unclassified_d__Bacteria	p__Firmicutes	c__Clostridia	o__Clostridiales	f__Peptostreptococcaceae	g__Peptoclostridium	s__[Clostridium]_sordellii	tur:AT726_03390	K00012	UDPglucose 6-dehydrogenase [EC:1.1.1.22]	ko00040;ko00053;ko00520	Pentose and glucuronate interconversions;Ascorbate and aldarate metabolism;Amino sugar and nucleotide sugar metabolism	1.1.1.22	UDP-glucose 6-dehydrogenase	M00014;M00129;M00361;M00362	Glucuronate pathway (uronate pathway);Ascorbate biosynthesis, animals, glucose-1P => ascorbate;Nucleotide sugar biosynthesis, eukaryotes;Nucleotide sugar biosynthesis, prokaryotes	Metabolism;Metabolism;Metabolism	Carbohydrate metabolism;Carbohydrate metabolism;Carbohydrate metabolism	-	-	-	-
YS1_S60_k97_184676_gene_1	1626	d__Bacteria	k__unclassified_d__Bacteria	p__Proteobacteria	c__Gammaproteobacteria	o__Enterobacteriales	f__Enterobacteriaceae	g__Enterobacter	s__unclassified_g__Enterobacter	eau:DI57_09375	K03760	lipid A ethanolaminephosphotransferase [EC:2.7.8.43]	ko01503	Cationic antimicrobial peptide (CAMP) resistance	2.7.8.43	lipid A phosphoethanolamine transferase	M00722	Cationic antimicrobial peptide (CAMP) resistance, ethanolaminephosphotransferase EptA	Human Diseases	Drug resistance: Antimicrobial	-	-	-	-
YS2_S61_k97_141780_gene_5	1371	d__Bacteria	k__unclassified_d__Bacteria	p__Proteobacteria	c__Gammaproteobacteria	o__Enterobacteriales	f__Enterobacteriaceae	g__unclassified_f__Enterobacteriaceae	s__unclassified_f__Enterobacteriaceae	opo:DSM2777_03290	K07640	two-component system, OmpR family, sensor histidine kinase CpxA [EC:2.7.13.3]	ko01503;ko02020	Cationic antimicrobial peptide (CAMP) resistance;Two-component system	2.7.13.3	histidine kinase	M00447;M00727;M00728	CpxA-CpxR (envelope stress response) two-component regulatory system;Cationic antimicrobial peptide (CAMP) resistance, N-acetylmuramoyl-L-alanine amidase AmiA and AmiC;Cationic antimicrobial peptide (CAMP) resistance, envelope protein folding and degrading factors DegP and DsbA	Human Diseases;Environmental Information Processing	Drug resistance: Antimicrobial;Signal transduction	-	-	-	-
YS2_S61_k97_778136_gene_2	1212	d__Bacteria	k__unclassified_d__Bacteria	p__Proteobacteria	c__Gammaproteobacteria	o__Enterobacteriales	f__Enterobacteriaceae	g__Enterobacter	s__Enterobacter_sp._DC1	eau:DI57_08945	K00823	4-aminobutyrate aminotransferase [EC:2.6.1.19]	ko00250;ko00410;ko00640;ko00650	Alanine, aspartate and glutamate metabolism;beta-Alanine metabolism;Propanoate metabolism;Butanoate metabolism	2.6.1.19	4-aminobutyrate---2-oxoglutarate transaminase	M00027	GABA (gamma-Aminobutyrate) shunt	Metabolism;Metabolism;Metabolism;Metabolism	Amino acid metabolism;Metabolism of other amino acids;Carbohydrate metabolism;Carbohydrate metabolism	-	-	-	-
YS2_S61_k97_648436_gene_4	1116	d__Bacteria	k__unclassified_d__Bacteria	p__Firmicutes	c__Bacilli	o__Lactobacillales	f__Enterococcaceae	g__Enterococcus	s__Enterococcus_caccae	ega:AL523_09445	K18350	two-component system, OmpR family, sensor histidine kinase VanS [EC:2.7.13.3]	ko01502;ko02020	Vancomycin resistance;Two-component system	2.7.13.3	histidine kinase	M00652;M00657	Vancomycin resistance, D-Ala-D-Ser type;VanS-VanR (VanE type vancomycin resistance) two-component regulatory system	Human Diseases;Environmental Information Processing	Drug resistance: Antimicrobial;Signal transduction	-	-	-	-
YS3_S57_k97_281288_gene_1	414	d__Bacteria	k__unclassified_d__Bacteria	p__Proteobacteria	c__Gammaproteobacteria	o__Enterobacteriales	f__Enterobacteriaceae	g__Yokenella	s__Yokenella_regensburgei	ses:SARI_03364	K03760	lipid A ethanolaminephosphotransferase [EC:2.7.8.43]	ko01503	Cationic antimicrobial peptide (CAMP) resistance	2.7.8.43	lipid A phosphoethanolamine transferase	M00722	Cationic antimicrobial peptide (CAMP) resistance, ethanolaminephosphotransferase EptA	Human Diseases	Drug resistance: Antimicrobial	-	-	-	-
BS3_S59_k97_275788_gene_40	1251	d__Bacteria	k__unclassified_d__Bacteria	p__Firmicutes	c__Bacilli	o__Lactobacillales	f__Streptococcaceae	g__Streptococcus	s__Streptococcus_gallolyticus	sgg:SGGBAA2069_c11290	K14982	two-component system, OmpR family, sensor histidine kinase CiaH [EC:2.7.13.3]	ko02020;ko02024	Two-component system;Quorum sensing	2.7.13.3	histidine kinase	M00521	CiaH-CiaR two-component regulatory system	Environmental Information Processing;Cellular Processes	Signal transduction;Cellular community - prokaryotes	-	-	-	-
YS1_S60_k97_185035_gene_1	1704	d__Bacteria	k__unclassified_d__Bacteria	p__Firmicutes	c__Bacilli	o__Lactobacillales	f__Enterococcaceae	g__Enterococcus	s__Enterococcus_faecium	lld:P620_13660	K18104	ATP-binding cassette, subfamily B, bacterial AbcA/BmrA [EC:3.6.3.44]	ko01501;ko02010	beta-Lactam resistance;ABC transporters	3.6.3.44	xenobiotic-transporting ATPase	M00700	Multidrug resistance, efflux pump AbcA	Human Diseases;Environmental Information Processing	Drug resistance: Antimicrobial;Membrane transport	-	-	-	-
Megahit_Mix_k97_465444_gene_3	735	d__Bacteria	k__unclassified_d__Bacteria	p__Firmicutes	c__Bacilli	o__Lactobacillales	f__Streptococcaceae	g__Lactococcus	s__Lactococcus_lactis	llw:kw2_1850	K02028	polar amino acid transport system ATP-binding protein [EC:3.6.3.21]	-	-	3.6.3.21	polar-amino-acid-transporting ATPase	M00236	Putative polar amino acid transport system	-	-	-	-	-	-
BS2_S58_k97_71994_gene_2	904	d__Bacteria	k__unclassified_d__Bacteria	p__Proteobacteria	c__Gammaproteobacteria	o__Enterobacteriales	f__Enterobacteriaceae	g__Citrobacter	s__Citrobacter_freundii	cfd:CFNIH1_17030	K00823	4-aminobutyrate aminotransferase [EC:2.6.1.19]	ko00250;ko00410;ko00640;ko00650	Alanine, aspartate and glutamate metabolism;beta-Alanine metabolism;Propanoate metabolism;Butanoate metabolism	2.6.1.19	4-aminobutyrate---2-oxoglutarate transaminase	M00027	GABA (gamma-Aminobutyrate) shunt	Metabolism;Metabolism;Metabolism;Metabolism	Amino acid metabolism;Metabolism of other amino acids;Carbohydrate metabolism;Carbohydrate metabolism	-	-	-	-
YS2_S61_k97_69226_gene_3	1350	d__Bacteria	k__unclassified_d__Bacteria	p__Proteobacteria	c__Gammaproteobacteria	o__Enterobacteriales	f__Enterobacteriaceae	g__Lelliottia	s__Lelliottia_amnigena	ent:Ent638_3430	K07645	two-component system, OmpR family, sensor histidine kinase QseC [EC:2.7.13.3]	ko02020;ko02024	Two-component system;Quorum sensing	2.7.13.3	histidine kinase	M00453	QseC-QseB (quorum sensing) two-component regulatory system	Environmental Information Processing;Cellular Processes	Signal transduction;Cellular community - prokaryotes	-	-	-	-
YS2_S61_k97_266349_gene_1	328	d__Bacteria	k__unclassified_d__Bacteria	p__Firmicutes	c__Bacilli	o__Lactobacillales	f__Enterococcaceae	g__Enterococcus	s__Enterococcus_faecium	eft:M395_04380	K00012	UDPglucose 6-dehydrogenase [EC:1.1.1.22]	ko00040;ko00053;ko00520	Pentose and glucuronate interconversions;Ascorbate and aldarate metabolism;Amino sugar and nucleotide sugar metabolism	1.1.1.22	UDP-glucose 6-dehydrogenase	M00014;M00129;M00361;M00362	Glucuronate pathway (uronate pathway);Ascorbate biosynthesis, animals, glucose-1P => ascorbate;Nucleotide sugar biosynthesis, eukaryotes;Nucleotide sugar biosynthesis, prokaryotes	Metabolism;Metabolism;Metabolism	Carbohydrate metabolism;Carbohydrate metabolism;Carbohydrate metabolism	-	-	-	-
YS1_S60_k97_97436_gene_1	576	d__Bacteria	k__unclassified_d__Bacteria	p__Proteobacteria	c__Gammaproteobacteria	o__Enterobacteriales	f__Enterobacteriaceae	g__Enterobacter	s__unclassified_g__Enterobacter	eclx:LI66_21395	K09458	3-oxoacyl-[acyl-carrier-protein] synthase II [EC:2.3.1.179]	ko00061;ko00780;ko01212	Fatty acid biosynthesis;Biotin metabolism;Fatty acid metabolism	2.3.1.179	beta-ketoacyl-[acyl-carrier-protein] synthase II	M00083;M00572	Fatty acid biosynthesis, elongation;Pimeloyl-ACP biosynthesis, BioC-BioH pathway, malonyl-ACP => pimeloyl-ACP	Metabolism;Metabolism;Metabolism	Lipid metabolism;Metabolism of cofactors and vitamins;Global and overview maps	-	-	-	-
BS1_S62_k97_40201_gene_57	1842	d__Bacteria	k__unclassified_d__Bacteria	p__Firmicutes	c__Bacilli	o__Lactobacillales	f__Enterococcaceae	g__Enterococcus	s__Enterococcus_caccae	ess:ATZ33_02600	K07652	two-component system, OmpR family, sensor histidine kinase VicK [EC:2.7.13.3]	ko02020	Two-component system	2.7.13.3	histidine kinase	M00459	VicK-VicR (cell wall metabolism) two-component regulatory system	Environmental Information Processing	Signal transduction	-	-	-	-
YS3_S57_k97_128802_gene_1	618	d__Bacteria	k__unclassified_d__Bacteria	p__Proteobacteria	c__Alphaproteobacteria	o__Rhizobiales	f__Methylobacteriaceae	g__Methylobacterium	s__Methylobacterium_sp._B34	mrd:Mrad2831_1899	K09458	3-oxoacyl-[acyl-carrier-protein] synthase II [EC:2.3.1.179]	ko00061;ko00780;ko01212	Fatty acid biosynthesis;Biotin metabolism;Fatty acid metabolism	2.3.1.179	beta-ketoacyl-[acyl-carrier-protein] synthase II	M00083;M00572	Fatty acid biosynthesis, elongation;Pimeloyl-ACP biosynthesis, BioC-BioH pathway, malonyl-ACP => pimeloyl-ACP	Metabolism;Metabolism;Metabolism	Lipid metabolism;Metabolism of cofactors and vitamins;Global and overview maps	-	-	-	-
YS3_S57_k97_120341_gene_2	243	d__Bacteria	k__unclassified_d__Bacteria	p__Proteobacteria	c__Gammaproteobacteria	o__Enterobacteriales	f__Enterobacteriaceae	g__Yokenella	s__Yokenella_regensburgei	ron:TE10_19395	K07642	two-component system, OmpR family, sensor histidine kinase BaeS [EC:2.7.13.3]	ko02020	Two-component system	2.7.13.3	histidine kinase	M00450;M00645;M00646;M00648	BaeS-BaeR (envelope stress response) two-component regulatory system;Multidrug resistance, efflux pump SmeABC;Multidrug resistance, efflux pump AcrAD-TolC;Multidrug resistance, efflux pump MdtABC	Environmental Information Processing	Signal transduction	-	-	-	-
YS2_S61_k97_264546_gene_1	783	d__Bacteria	k__unclassified_d__Bacteria	p__Proteobacteria	c__Gammaproteobacteria	o__Enterobacteriales	f__Enterobacteriaceae	g__Yersinia	s__Yersinia_enterocolitica	yee:YE5303_14121	K09458	3-oxoacyl-[acyl-carrier-protein] synthase II [EC:2.3.1.179]	ko00061;ko00780;ko01212	Fatty acid biosynthesis;Biotin metabolism;Fatty acid metabolism	2.3.1.179	beta-ketoacyl-[acyl-carrier-protein] synthase II	M00083;M00572	Fatty acid biosynthesis, elongation;Pimeloyl-ACP biosynthesis, BioC-BioH pathway, malonyl-ACP => pimeloyl-ACP	Metabolism;Metabolism;Metabolism	Lipid metabolism;Metabolism of cofactors and vitamins;Global and overview maps	-	-	-	-
YS1_S60_k97_278_gene_1	828	d__Bacteria	k__unclassified_d__Bacteria	p__Proteobacteria	c__Gammaproteobacteria	o__Pseudomonadales	f__Moraxellaceae	g__Acinetobacter	s__Acinetobacter_baumannii	abab:BJAB0715_02885	K18824	dihydropteroate synthase type 2 [EC:2.5.1.15]	ko00790	Folate biosynthesis	2.5.1.15	dihydropteroate synthase	M00126;M00126	Tetrahydrofolate biosynthesis, GTP => THF;Tetrahydrofolate biosynthesis, GTP => THF	Metabolism	Metabolism of cofactors and vitamins	-	-	-	-
Megahit_Mix_k97_381761_gene_1	425	d__Bacteria	k__unclassified_d__Bacteria	p__Proteobacteria	c__Gammaproteobacteria	o__Enterobacteriales	f__Enterobacteriaceae	g__Enterobacter	s__Enterobacter_sp._BWH64	eclo:ENC_13220	K03760	lipid A ethanolaminephosphotransferase [EC:2.7.8.43]	ko01503	Cationic antimicrobial peptide (CAMP) resistance	2.7.8.43	lipid A phosphoethanolamine transferase	M00722	Cationic antimicrobial peptide (CAMP) resistance, ethanolaminephosphotransferase EptA	Human Diseases	Drug resistance: Antimicrobial	-	-	-	-
YS2_S61_k97_889360_gene_1	563	d__Bacteria	k__unclassified_d__Bacteria	p__Proteobacteria	c__Gammaproteobacteria	o__Enterobacteriales	f__Enterobacteriaceae	g__Kluyvera	s__Kluyvera_cryocrescens	ebf:D782_3067	K03760	lipid A ethanolaminephosphotransferase [EC:2.7.8.43]	ko01503	Cationic antimicrobial peptide (CAMP) resistance	2.7.8.43	lipid A phosphoethanolamine transferase	M00722	Cationic antimicrobial peptide (CAMP) resistance, ethanolaminephosphotransferase EptA	Human Diseases	Drug resistance: Antimicrobial	-	-	-	-
Megahit_Mix_k97_233796_gene_1	676	d__Bacteria	k__unclassified_d__Bacteria	p__Proteobacteria	c__Gammaproteobacteria	o__Enterobacteriales	f__Enterobacteriaceae	g__Raoultella	s__Raoultella_ornithinolytica	ror:RORB6_02105	K00012	UDPglucose 6-dehydrogenase [EC:1.1.1.22]	ko00040;ko00053;ko00520	Pentose and glucuronate interconversions;Ascorbate and aldarate metabolism;Amino sugar and nucleotide sugar metabolism	1.1.1.22	UDP-glucose 6-dehydrogenase	M00014;M00129;M00361;M00362	Glucuronate pathway (uronate pathway);Ascorbate biosynthesis, animals, glucose-1P => ascorbate;Nucleotide sugar biosynthesis, eukaryotes;Nucleotide sugar biosynthesis, prokaryotes	Metabolism;Metabolism;Metabolism	Carbohydrate metabolism;Carbohydrate metabolism;Carbohydrate metabolism	-	-	-	-
YS1_S60_k97_22817_gene_74	1242	d__Bacteria	k__unclassified_d__Bacteria	p__Firmicutes	c__Clostridia	o__Clostridiales	f__Clostridiaceae	g__Clostridium	s__Clostridium_perfringens	cpf:CPF_1327	K09458	3-oxoacyl-[acyl-carrier-protein] synthase II [EC:2.3.1.179]	ko00061;ko00780;ko01212	Fatty acid biosynthesis;Biotin metabolism;Fatty acid metabolism	2.3.1.179	beta-ketoacyl-[acyl-carrier-protein] synthase II	M00083;M00572	Fatty acid biosynthesis, elongation;Pimeloyl-ACP biosynthesis, BioC-BioH pathway, malonyl-ACP => pimeloyl-ACP	Metabolism;Metabolism;Metabolism	Lipid metabolism;Metabolism of cofactors and vitamins;Global and overview maps	-	-	-	-
YS2_S61_k97_96488_gene_2	276	d__Bacteria	k__unclassified_d__Bacteria	p__Proteobacteria	c__Gammaproteobacteria	o__Enterobacteriales	f__Enterobacteriaceae	g__Enterobacter	s__Enterobacter_cloacae	kco:BWI95_20255	K07642	two-component system, OmpR family, sensor histidine kinase BaeS [EC:2.7.13.3]	ko02020	Two-component system	2.7.13.3	histidine kinase	M00450;M00645;M00646;M00648	BaeS-BaeR (envelope stress response) two-component regulatory system;Multidrug resistance, efflux pump SmeABC;Multidrug resistance, efflux pump AcrAD-TolC;Multidrug resistance, efflux pump MdtABC	Environmental Information Processing	Signal transduction	-	-	-	-
BS1_S62_k97_97966_gene_1	1737	d__Bacteria	k__unclassified_d__Bacteria	p__Firmicutes	c__Bacilli	o__Bacillales	f__Bacillaceae	g__Bacillus	s__Bacillus_megaterium	bmh:BMWSH_2202	K18104	ATP-binding cassette, subfamily B, bacterial AbcA/BmrA [EC:3.6.3.44]	ko01501;ko02010	beta-Lactam resistance;ABC transporters	3.6.3.44	xenobiotic-transporting ATPase	M00700	Multidrug resistance, efflux pump AbcA	Human Diseases;Environmental Information Processing	Drug resistance: Antimicrobial;Membrane transport	-	-	-	-
YS2_S61_k97_272510_gene_18	1362	d__Bacteria	k__unclassified_d__Bacteria	p__Proteobacteria	c__Gammaproteobacteria	o__Enterobacteriales	f__Enterobacteriaceae	g__Providencia	s__Providencia_rettgeri	prg:RB151_026170	K07645	two-component system, OmpR family, sensor histidine kinase QseC [EC:2.7.13.3]	ko02020;ko02024	Two-component system;Quorum sensing	2.7.13.3	histidine kinase	M00453	QseC-QseB (quorum sensing) two-component regulatory system	Environmental Information Processing;Cellular Processes	Signal transduction;Cellular community - prokaryotes	-	-	-	-
BS3_S59_k97_54259_gene_4	1275	d__Bacteria	k__unclassified_d__Bacteria	p__Firmicutes	c__Erysipelotrichia	o__Erysipelotrichales	f__Erysipelotrichaceae	g__Turicibacter	s__Turicibacter_sp._H121	tur:AT726_02030	K00823	4-aminobutyrate aminotransferase [EC:2.6.1.19]	ko00250;ko00410;ko00640;ko00650	Alanine, aspartate and glutamate metabolism;beta-Alanine metabolism;Propanoate metabolism;Butanoate metabolism	2.6.1.19	4-aminobutyrate---2-oxoglutarate transaminase	M00027	GABA (gamma-Aminobutyrate) shunt	Metabolism;Metabolism;Metabolism;Metabolism	Amino acid metabolism;Metabolism of other amino acids;Carbohydrate metabolism;Carbohydrate metabolism	-	-	-	-
YS2_S61_k97_272134_gene_3	478	d__Bacteria	k__unclassified_d__Bacteria	p__Proteobacteria	c__Gammaproteobacteria	o__Enterobacteriales	f__Enterobacteriaceae	g__Enterobacter	s__Enterobacter_cloacae	kco:BWI95_12670	K03760	lipid A ethanolaminephosphotransferase [EC:2.7.8.43]	ko01503	Cationic antimicrobial peptide (CAMP) resistance	2.7.8.43	lipid A phosphoethanolamine transferase	M00722	Cationic antimicrobial peptide (CAMP) resistance, ethanolaminephosphotransferase EptA	Human Diseases	Drug resistance: Antimicrobial	-	-	-	-
BS1_S62_k97_200278_gene_1	545	d__Bacteria	k__unclassified_d__Bacteria	p__Actinobacteria	c__Actinobacteria	o__Bifidobacteriales	f__Bifidobacteriaceae	g__Bifidobacterium	s__Bifidobacterium_animalis	bla:BLA_0593	K00012	UDPglucose 6-dehydrogenase [EC:1.1.1.22]	ko00040;ko00053;ko00520	Pentose and glucuronate interconversions;Ascorbate and aldarate metabolism;Amino sugar and nucleotide sugar metabolism	1.1.1.22	UDP-glucose 6-dehydrogenase	M00014;M00129;M00361;M00362	Glucuronate pathway (uronate pathway);Ascorbate biosynthesis, animals, glucose-1P => ascorbate;Nucleotide sugar biosynthesis, eukaryotes;Nucleotide sugar biosynthesis, prokaryotes	Metabolism;Metabolism;Metabolism	Carbohydrate metabolism;Carbohydrate metabolism;Carbohydrate metabolism	-	-	-	-
BS3_S59_k97_282307_gene_4	750	d__Bacteria	k__unclassified_d__Bacteria	p__Firmicutes	c__Bacilli	o__Lactobacillales	f__Streptococcaceae	g__Streptococcus	s__unclassified_g__Streptococcus	smn:SMA_1139	K02028	polar amino acid transport system ATP-binding protein [EC:3.6.3.21]	-	-	3.6.3.21	polar-amino-acid-transporting ATPase	M00236	Putative polar amino acid transport system	-	-	-	-	-	-
YS2_S61_k97_271819_gene_1	420	d__Bacteria	k__unclassified_d__Bacteria	p__Firmicutes	c__Clostridia	o__Clostridiales	f__Clostridiaceae	g__Clostridiisalibacter	s__Clostridiisalibacter_paucivorans	bse:Bsel_3032	K00012	UDPglucose 6-dehydrogenase [EC:1.1.1.22]	ko00040;ko00053;ko00520	Pentose and glucuronate interconversions;Ascorbate and aldarate metabolism;Amino sugar and nucleotide sugar metabolism	1.1.1.22	UDP-glucose 6-dehydrogenase	M00014;M00129;M00361;M00362	Glucuronate pathway (uronate pathway);Ascorbate biosynthesis, animals, glucose-1P => ascorbate;Nucleotide sugar biosynthesis, eukaryotes;Nucleotide sugar biosynthesis, prokaryotes	Metabolism;Metabolism;Metabolism	Carbohydrate metabolism;Carbohydrate metabolism;Carbohydrate metabolism	-	-	-	-
Megahit_Mix_k97_288593_gene_1	468	d__Bacteria	k__unclassified_d__Bacteria	p__Proteobacteria	c__Gammaproteobacteria	o__Enterobacteriales	f__Enterobacteriaceae	g__Leclercia	s__Leclercia_adecarboxylata	lax:APT61_13815	K07637	two-component system, OmpR family, sensor histidine kinase PhoQ [EC:2.7.13.3]	ko01503;ko02020	Cationic antimicrobial peptide (CAMP) resistance;Two-component system	2.7.13.3	histidine kinase	M00444;M00709;M00721;M00723;M00724;M00744	PhoQ-PhoP (magnesium transport) two-component regulatory system;Macrolide resistance, MacAB-TolC transporter;Cationic antimicrobial peptide (CAMP) resistance, arnBCADTEF operon;Cationic antimicrobial peptide (CAMP) resistance, ethanolaminephosphotransferase EptB;Cationic antimicrobial peptide (CAMP) resistance, palmitoyl transferase PagP;Cationic antimicrobial peptide (CAMP) resistance, protease …	Human Diseases;Environmental Information Processing	Drug resistance: Antimicrobial;Signal transduction	-	-	-	-
YS2_S61_k97_897282_gene_1	729	d__Bacteria	k__unclassified_d__Bacteria	p__Proteobacteria	c__Gammaproteobacteria	o__Pseudomonadales	f__Moraxellaceae	g__Acinetobacter	s__unclassified_g__Acinetobacter	ajo:RZ95_18925	K18143	two-component system, OmpR family, sensor histidine kinase AdeS [EC:2.7.13.3]	ko01501	beta-Lactam resistance	2.7.13.3	histidine kinase	M00649;M00655	Multidrug resistance, efflux pump AdeABC;AdeS-AdeR two-component regulatory system	Human Diseases	Drug resistance: Antimicrobial	-	-	-	-
BS2_S58_k97_48612_gene_1	622	d__Bacteria	k__unclassified_d__Bacteria	p__Proteobacteria	c__Gammaproteobacteria	o__Enterobacteriales	f__Enterobacteriaceae	g__Escherichia	s__Escherichia_coli	sbo:SBO_0857	K00012	UDPglucose 6-dehydrogenase [EC:1.1.1.22]	ko00040;ko00053;ko00520	Pentose and glucuronate interconversions;Ascorbate and aldarate metabolism;Amino sugar and nucleotide sugar metabolism	1.1.1.22	UDP-glucose 6-dehydrogenase	M00014;M00129;M00361;M00362	Glucuronate pathway (uronate pathway);Ascorbate biosynthesis, animals, glucose-1P => ascorbate;Nucleotide sugar biosynthesis, eukaryotes;Nucleotide sugar biosynthesis, prokaryotes	Metabolism;Metabolism;Metabolism	Carbohydrate metabolism;Carbohydrate metabolism;Carbohydrate metabolism	-	-	-	-
YS2_S61_k97_95364_gene_61	1362	d__Bacteria	k__unclassified_d__Bacteria	p__Proteobacteria	c__Gammaproteobacteria	o__Enterobacteriales	f__Enterobacteriaceae	g__Morganella	s__Morganella_morganii	mmk:MU9_2513	K07642	two-component system, OmpR family, sensor histidine kinase BaeS [EC:2.7.13.3]	ko02020	Two-component system	2.7.13.3	histidine kinase	M00450;M00645;M00646;M00648	BaeS-BaeR (envelope stress response) two-component regulatory system;Multidrug resistance, efflux pump SmeABC;Multidrug resistance, efflux pump AcrAD-TolC;Multidrug resistance, efflux pump MdtABC	Environmental Information Processing	Signal transduction	-	-	-	-
YS2_S61_k97_913897_gene_2	849	d__Bacteria	k__unclassified_d__Bacteria	p__Proteobacteria	c__Gammaproteobacteria	o__Pseudomonadales	f__Moraxellaceae	g__Acinetobacter	s__unclassified_g__Acinetobacter	ahl:AHTJS_16435	K00012	UDPglucose 6-dehydrogenase [EC:1.1.1.22]	ko00040;ko00053;ko00520	Pentose and glucuronate interconversions;Ascorbate and aldarate metabolism;Amino sugar and nucleotide sugar metabolism	1.1.1.22	UDP-glucose 6-dehydrogenase	M00014;M00129;M00361;M00362	Glucuronate pathway (uronate pathway);Ascorbate biosynthesis, animals, glucose-1P => ascorbate;Nucleotide sugar biosynthesis, eukaryotes;Nucleotide sugar biosynthesis, prokaryotes	Metabolism;Metabolism;Metabolism	Carbohydrate metabolism;Carbohydrate metabolism;Carbohydrate metabolism	-	-	-	-
YS2_S61_k97_335143_gene_2	522	d__Bacteria	k__unclassified_d__Bacteria	p__Proteobacteria	c__Gammaproteobacteria	o__Pseudomonadales	f__Moraxellaceae	g__Acinetobacter	s__Acinetobacter_baumannii	abab:BJAB0715_00261	K18143	two-component system, OmpR family, sensor histidine kinase AdeS [EC:2.7.13.3]	ko01501	beta-Lactam resistance	2.7.13.3	histidine kinase	M00649;M00655	Multidrug resistance, efflux pump AdeABC;AdeS-AdeR two-component regulatory system	Human Diseases	Drug resistance: Antimicrobial	-	-	-	-
YS3_S57_k97_357541_gene_1	338	d__Bacteria	k__unclassified_d__Bacteria	p__Actinobacteria	c__Actinobacteria	o__Propionibacteriales	f__Propionibacteriaceae	g__Tessaracoccus	s__Tessaracoccus_sp._SIT7	tez:BKM78_14740	K09458	3-oxoacyl-[acyl-carrier-protein] synthase II [EC:2.3.1.179]	ko00061;ko00780;ko01212	Fatty acid biosynthesis;Biotin metabolism;Fatty acid metabolism	2.3.1.179	beta-ketoacyl-[acyl-carrier-protein] synthase II	M00083;M00572	Fatty acid biosynthesis, elongation;Pimeloyl-ACP biosynthesis, BioC-BioH pathway, malonyl-ACP => pimeloyl-ACP	Metabolism;Metabolism;Metabolism	Lipid metabolism;Metabolism of cofactors and vitamins;Global and overview maps	-	-	-	-
YS2_S61_k97_567937_gene_1	597	d__Bacteria	k__unclassified_d__Bacteria	p__Proteobacteria	c__Gammaproteobacteria	o__Enterobacteriales	f__Enterobacteriaceae	g__Lelliottia	s__Lelliottia_amnigena	laz:A8A57_13970	K07642	two-component system, OmpR family, sensor histidine kinase BaeS [EC:2.7.13.3]	ko02020	Two-component system	2.7.13.3	histidine kinase	M00450;M00645;M00646;M00648	BaeS-BaeR (envelope stress response) two-component regulatory system;Multidrug resistance, efflux pump SmeABC;Multidrug resistance, efflux pump AcrAD-TolC;Multidrug resistance, efflux pump MdtABC	Environmental Information Processing	Signal transduction	-	-	-	-
YS2_S61_k97_537446_gene_1	293	d__Bacteria	k__unclassified_d__Bacteria	p__Proteobacteria	c__Gammaproteobacteria	o__unclassified_c__Gammaproteobacteria	f__unclassified_c__Gammaproteobacteria	g__unclassified_c__Gammaproteobacteria	s__unclassified_c__Gammaproteobacteria	pput:L483_25495	K07637	two-component system, OmpR family, sensor histidine kinase PhoQ [EC:2.7.13.3]	ko01503;ko02020	Cationic antimicrobial peptide (CAMP) resistance;Two-component system	2.7.13.3	histidine kinase	M00444;M00709;M00721;M00723;M00724;M00744	PhoQ-PhoP (magnesium transport) two-component regulatory system;Macrolide resistance, MacAB-TolC transporter;Cationic antimicrobial peptide (CAMP) resistance, arnBCADTEF operon;Cationic antimicrobial peptide (CAMP) resistance, ethanolaminephosphotransferase EptB;Cationic antimicrobial peptide (CAMP) resistance, palmitoyl transferase PagP;Cationic antimicrobial peptide (CAMP) resistance, protease …	Human Diseases;Environmental Information Processing	Drug resistance: Antimicrobial;Signal transduction	-	-	-	-
Megahit_Mix_k97_154913_gene_1	908	d__Bacteria	k__unclassified_d__Bacteria	p__Proteobacteria	c__Gammaproteobacteria	o__Enterobacteriales	f__Enterobacteriaceae	g__Klebsiella	s__unclassified_g__Klebsiella	koe:A225_5227	K07648	two-component system, OmpR family, aerobic respiration control sensor histidine kinase ArcB [EC:2.7.13.3]	ko02020;ko02026	Two-component system;Biofilm formation - Escherichia coli	2.7.13.3	histidine kinase	M00456	ArcB-ArcA (anoxic redox control) two-component regulatory system	Environmental Information Processing;Cellular Processes	Signal transduction;Cellular community - prokaryotes	-	-	-	-
YS2_S61_k97_780380_gene_1	396	d__Bacteria	k__unclassified_d__Bacteria	p__Bacteroidetes	c__Flavobacteriia	o__Flavobacteriales	f__Flavobacteriaceae	g__Empedobacter	s__Empedobacter_brevis	wvi:Weevi_0961	K00012	UDPglucose 6-dehydrogenase [EC:1.1.1.22]	ko00040;ko00053;ko00520	Pentose and glucuronate interconversions;Ascorbate and aldarate metabolism;Amino sugar and nucleotide sugar metabolism	1.1.1.22	UDP-glucose 6-dehydrogenase	M00014;M00129;M00361;M00362	Glucuronate pathway (uronate pathway);Ascorbate biosynthesis, animals, glucose-1P => ascorbate;Nucleotide sugar biosynthesis, eukaryotes;Nucleotide sugar biosynthesis, prokaryotes	Metabolism;Metabolism;Metabolism	Carbohydrate metabolism;Carbohydrate metabolism;Carbohydrate metabolism	-	-	-	-
Megahit_Mix_k97_32685_gene_1	354	d__Bacteria	k__unclassified_d__Bacteria	p__Proteobacteria	c__Gammaproteobacteria	o__Enterobacteriales	f__Enterobacteriaceae	g__Klebsiella	s__Klebsiella_pneumoniae	esc:Entcl_4350	K07640	two-component system, OmpR family, sensor histidine kinase CpxA [EC:2.7.13.3]	ko01503;ko02020	Cationic antimicrobial peptide (CAMP) resistance;Two-component system	2.7.13.3	histidine kinase	M00447;M00727;M00728	CpxA-CpxR (envelope stress response) two-component regulatory system;Cationic antimicrobial peptide (CAMP) resistance, N-acetylmuramoyl-L-alanine amidase AmiA and AmiC;Cationic antimicrobial peptide (CAMP) resistance, envelope protein folding and degrading factors DegP and DsbA	Human Diseases;Environmental Information Processing	Drug resistance: Antimicrobial;Signal transduction	-	-	-	-
YS2_S61_k97_95582_gene_8	2289	d__Bacteria	k__unclassified_d__Bacteria	p__Proteobacteria	c__Gammaproteobacteria	o__Enterobacteriales	f__Enterobacteriaceae	g__Morganella	s__Morganella_morganii	mmk:MU9_3327	K07648	two-component system, OmpR family, aerobic respiration control sensor histidine kinase ArcB [EC:2.7.13.3]	ko02020;ko02026	Two-component system;Biofilm formation - Escherichia coli	2.7.13.3	histidine kinase	M00456	ArcB-ArcA (anoxic redox control) two-component regulatory system	Environmental Information Processing;Cellular Processes	Signal transduction;Cellular community - prokaryotes	-	-	-	-
YS2_S61_k97_913817_gene_1	400	d__Bacteria	k__unclassified_d__Bacteria	p__Proteobacteria	c__Gammaproteobacteria	o__Pseudomonadales	f__Moraxellaceae	g__Acinetobacter	s__Acinetobacter_johnsonii	ajo:RZ95_12440	K03760	lipid A ethanolaminephosphotransferase [EC:2.7.8.43]	ko01503	Cationic antimicrobial peptide (CAMP) resistance	2.7.8.43	lipid A phosphoethanolamine transferase	M00722	Cationic antimicrobial peptide (CAMP) resistance, ethanolaminephosphotransferase EptA	Human Diseases	Drug resistance: Antimicrobial	-	-	-	-
BS1_S62_k97_42254_gene_8	1236	d__Bacteria	k__unclassified_d__Bacteria	p__Firmicutes	c__Erysipelotrichia	o__Erysipelotrichales	f__Erysipelotrichaceae	g__Turicibacter	s__Turicibacter_sanguinis	tur:AT726_07345	K09458	3-oxoacyl-[acyl-carrier-protein] synthase II [EC:2.3.1.179]	ko00061;ko00780;ko01212	Fatty acid biosynthesis;Biotin metabolism;Fatty acid metabolism	2.3.1.179	beta-ketoacyl-[acyl-carrier-protein] synthase II	M00083;M00572	Fatty acid biosynthesis, elongation;Pimeloyl-ACP biosynthesis, BioC-BioH pathway, malonyl-ACP => pimeloyl-ACP	Metabolism;Metabolism;Metabolism	Lipid metabolism;Metabolism of cofactors and vitamins;Global and overview maps	-	-	-	-
BS3_S59_k97_233135_gene_1	327	d__Bacteria	k__unclassified_d__Bacteria	p__Proteobacteria	c__Gammaproteobacteria	o__Enterobacteriales	f__Enterobacteriaceae	g__Klebsiella	s__Klebsiella_pneumoniae	kpi:D364_04230	K03760	lipid A ethanolaminephosphotransferase [EC:2.7.8.43]	ko01503	Cationic antimicrobial peptide (CAMP) resistance	2.7.8.43	lipid A phosphoethanolamine transferase	M00722	Cationic antimicrobial peptide (CAMP) resistance, ethanolaminephosphotransferase EptA	Human Diseases	Drug resistance: Antimicrobial	-	-	-	-
BS3_S59_k97_708583_gene_1	498	d__Bacteria	k__unclassified_d__Bacteria	p__Firmicutes	c__Clostridia	o__Clostridiales	f__Clostridiaceae	g__Clostridium	s__Clostridium_butyricum	tur:AT726_03390	K00012	UDPglucose 6-dehydrogenase [EC:1.1.1.22]	ko00040;ko00053;ko00520	Pentose and glucuronate interconversions;Ascorbate and aldarate metabolism;Amino sugar and nucleotide sugar metabolism	1.1.1.22	UDP-glucose 6-dehydrogenase	M00014;M00129;M00361;M00362	Glucuronate pathway (uronate pathway);Ascorbate biosynthesis, animals, glucose-1P => ascorbate;Nucleotide sugar biosynthesis, eukaryotes;Nucleotide sugar biosynthesis, prokaryotes	Metabolism;Metabolism;Metabolism	Carbohydrate metabolism;Carbohydrate metabolism;Carbohydrate metabolism	-	-	-	-
YS2_S61_k97_108567_gene_1	370	d__Bacteria	k__unclassified_d__Bacteria	p__Proteobacteria	c__Gammaproteobacteria	o__Enterobacteriales	f__Enterobacteriaceae	g__Yersinia	s__Yersinia_enterocolitica	yef:FORC2_2039	K17836	beta-lactamase class A [EC:3.5.2.6]	ko00311;ko01501	Penicillin and cephalosporin biosynthesis;beta-Lactam resistance	3.5.2.6	beta-lactamase	M00627;M00628	beta-Lactam resistance, Bla system;beta-Lactam resistance, AmpC system	Metabolism;Human Diseases	Biosynthesis of other secondary metabolites;Drug resistance: Antimicrobial	-	-	-	-
YS2_S61_k97_44813_gene_8	1404	d__Bacteria	k__unclassified_d__Bacteria	p__Proteobacteria	c__Gammaproteobacteria	o__Enterobacteriales	f__Enterobacteriaceae	g__Enterobacter	s__Enterobacter_sp._638	ent:Ent638_2688	K07642	two-component system, OmpR family, sensor histidine kinase BaeS [EC:2.7.13.3]	ko02020	Two-component system	2.7.13.3	histidine kinase	M00450;M00645;M00646;M00648	BaeS-BaeR (envelope stress response) two-component regulatory system;Multidrug resistance, efflux pump SmeABC;Multidrug resistance, efflux pump AcrAD-TolC;Multidrug resistance, efflux pump MdtABC	Environmental Information Processing	Signal transduction	-	-	-	-
Megahit_Mix_k97_217404_gene_1	594	d__Bacteria	k__unclassified_d__Bacteria	p__Firmicutes	c__Bacilli	o__Lactobacillales	f__Lactobacillaceae	g__Lactobacillus	s__Lactobacillus_animalis	lrm:LRC_14110	K09458	3-oxoacyl-[acyl-carrier-protein] synthase II [EC:2.3.1.179]	ko00061;ko00780;ko01212	Fatty acid biosynthesis;Biotin metabolism;Fatty acid metabolism	2.3.1.179	beta-ketoacyl-[acyl-carrier-protein] synthase II	M00083;M00572	Fatty acid biosynthesis, elongation;Pimeloyl-ACP biosynthesis, BioC-BioH pathway, malonyl-ACP => pimeloyl-ACP	Metabolism;Metabolism;Metabolism	Lipid metabolism;Metabolism of cofactors and vitamins;Global and overview maps	-	-	-	-
Megahit_Mix_k97_565832_gene_1	812	d__Bacteria	k__unclassified_d__Bacteria	p__Firmicutes	c__Bacilli	o__Lactobacillales	f__Enterococcaceae	g__Enterococcus	s__Enterococcus_faecium	eft:M395_04380	K00012	UDPglucose 6-dehydrogenase [EC:1.1.1.22]	ko00040;ko00053;ko00520	Pentose and glucuronate interconversions;Ascorbate and aldarate metabolism;Amino sugar and nucleotide sugar metabolism	1.1.1.22	UDP-glucose 6-dehydrogenase	M00014;M00129;M00361;M00362	Glucuronate pathway (uronate pathway);Ascorbate biosynthesis, animals, glucose-1P => ascorbate;Nucleotide sugar biosynthesis, eukaryotes;Nucleotide sugar biosynthesis, prokaryotes	Metabolism;Metabolism;Metabolism	Carbohydrate metabolism;Carbohydrate metabolism;Carbohydrate metabolism	-	-	-	-
Megahit_Mix_k97_378551_gene_1	673	d__Bacteria	k__unclassified_d__Bacteria	p__Proteobacteria	c__Gammaproteobacteria	o__Enterobacteriales	f__Enterobacteriaceae	g__Enterobacter	s__Enterobacter_asburiae	enx:NI40_009650	K03760	lipid A ethanolaminephosphotransferase [EC:2.7.8.43]	ko01503	Cationic antimicrobial peptide (CAMP) resistance	2.7.8.43	lipid A phosphoethanolamine transferase	M00722	Cationic antimicrobial peptide (CAMP) resistance, ethanolaminephosphotransferase EptA	Human Diseases	Drug resistance: Antimicrobial	-	-	-	-
BS3_S59_k97_622407_gene_2	627	d__Bacteria	k__unclassified_d__Bacteria	p__Firmicutes	c__Erysipelotrichia	o__Erysipelotrichales	f__Erysipelotrichaceae	g__unclassified_f__Erysipelotrichaceae	s__[Eubacterium]_dolichum	ral:Rumal_0413	K00012	UDPglucose 6-dehydrogenase [EC:1.1.1.22]	ko00040;ko00053;ko00520	Pentose and glucuronate interconversions;Ascorbate and aldarate metabolism;Amino sugar and nucleotide sugar metabolism	1.1.1.22	UDP-glucose 6-dehydrogenase	M00014;M00129;M00361;M00362	Glucuronate pathway (uronate pathway);Ascorbate biosynthesis, animals, glucose-1P => ascorbate;Nucleotide sugar biosynthesis, eukaryotes;Nucleotide sugar biosynthesis, prokaryotes	Metabolism;Metabolism;Metabolism	Carbohydrate metabolism;Carbohydrate metabolism;Carbohydrate metabolism	-	-	-	-
Megahit_Mix_k97_289895_gene_1	306	d__Bacteria	k__unclassified_d__Bacteria	p__Proteobacteria	c__Gammaproteobacteria	o__Enterobacteriales	f__Enterobacteriaceae	g__Escherichia	s__Escherichia_coli	lax:APT61_19415	K00012	UDPglucose 6-dehydrogenase [EC:1.1.1.22]	ko00040;ko00053;ko00520	Pentose and glucuronate interconversions;Ascorbate and aldarate metabolism;Amino sugar and nucleotide sugar metabolism	1.1.1.22	UDP-glucose 6-dehydrogenase	M00014;M00129;M00361;M00362	Glucuronate pathway (uronate pathway);Ascorbate biosynthesis, animals, glucose-1P => ascorbate;Nucleotide sugar biosynthesis, eukaryotes;Nucleotide sugar biosynthesis, prokaryotes	Metabolism;Metabolism;Metabolism	Carbohydrate metabolism;Carbohydrate metabolism;Carbohydrate metabolism	-	-	-	-
YS2_S61_k97_772217_gene_1	1032	d__Bacteria	k__unclassified_d__Bacteria	p__Firmicutes	c__Bacilli	o__Lactobacillales	f__Streptococcaceae	g__Streptococcus	s__Streptococcus_gallolyticus	sgt:SGGB_0470	K11617	two-component system, NarL family, sensor histidine kinase LiaS [EC:2.7.13.3]	ko02020	Two-component system	2.7.13.3	histidine kinase	M00481;M00754	LiaS-LiaR (cell wall stress response) two-component regulatory system;Nisin resistance, phage shock protein homolog LiaH	Environmental Information Processing	Signal transduction	-	-	-	-
Megahit_Mix_k97_332150_gene_2	1089	d__Bacteria	k__unclassified_d__Bacteria	p__Firmicutes	c__Bacilli	o__Lactobacillales	f__Enterococcaceae	g__Enterococcus	s__unclassified_g__Enterococcus	ehr:EHR_08935	K00012	UDPglucose 6-dehydrogenase [EC:1.1.1.22]	ko00040;ko00053;ko00520	Pentose and glucuronate interconversions;Ascorbate and aldarate metabolism;Amino sugar and nucleotide sugar metabolism	1.1.1.22	UDP-glucose 6-dehydrogenase	M00014;M00129;M00361;M00362	Glucuronate pathway (uronate pathway);Ascorbate biosynthesis, animals, glucose-1P => ascorbate;Nucleotide sugar biosynthesis, eukaryotes;Nucleotide sugar biosynthesis, prokaryotes	Metabolism;Metabolism;Metabolism	Carbohydrate metabolism;Carbohydrate metabolism;Carbohydrate metabolism	-	-	-	-
YS2_S61_k97_351553_gene_1	651	d__Bacteria	k__unclassified_d__Bacteria	p__Proteobacteria	c__Gammaproteobacteria	o__Enterobacteriales	f__Enterobacteriaceae	g__Kosakonia	s__Kosakonia_sacchari	ksa:C813_24320	K03760	lipid A ethanolaminephosphotransferase [EC:2.7.8.43]	ko01503	Cationic antimicrobial peptide (CAMP) resistance	2.7.8.43	lipid A phosphoethanolamine transferase	M00722	Cationic antimicrobial peptide (CAMP) resistance, ethanolaminephosphotransferase EptA	Human Diseases	Drug resistance: Antimicrobial	-	-	-	-
YS2_S61_k97_944561_gene_3	1653	d__Bacteria	k__unclassified_d__Bacteria	p__Proteobacteria	c__Gammaproteobacteria	o__Pseudomonadales	f__Moraxellaceae	g__Acinetobacter	s__unclassified_g__Acinetobacter	ajo:RZ95_02875	K07642	two-component system, OmpR family, sensor histidine kinase BaeS [EC:2.7.13.3]	ko02020	Two-component system	2.7.13.3	histidine kinase	M00450;M00645;M00646;M00648	BaeS-BaeR (envelope stress response) two-component regulatory system;Multidrug resistance, efflux pump SmeABC;Multidrug resistance, efflux pump AcrAD-TolC;Multidrug resistance, efflux pump MdtABC	Environmental Information Processing	Signal transduction	-	-	-	-
BS2_S58_k97_32523_gene_13	1362	d__Bacteria	k__unclassified_d__Bacteria	p__Proteobacteria	c__Gammaproteobacteria	o__Enterobacteriales	f__Enterobacteriaceae	g__unclassified_f__Enterobacteriaceae	s__unclassified_f__Enterobacteriaceae	ror:RORB6_20560	K07638	two-component system, OmpR family, osmolarity sensor histidine kinase EnvZ [EC:2.7.13.3]	ko02020;ko02026	Two-component system;Biofilm formation - Escherichia coli	2.7.13.3	histidine kinase	M00445;M00742;M00743	EnvZ-OmpR (osmotic stress response) two-component regulatory system;Aminoglycoside resistance, protease FtsH;Aminoglycoside resistance, protease HtpX	Environmental Information Processing;Cellular Processes	Signal transduction;Cellular community - prokaryotes	-	-	-	-
YS2_S61_k97_48626_gene_5	2796	d__Bacteria	k__unclassified_d__Bacteria	p__Proteobacteria	c__Gammaproteobacteria	o__Enterobacteriales	f__Enterobacteriaceae	g__Hafnia	s__Hafnia_alvei	hav:AT03_14330	K07677	two-component system, NarL family, capsular synthesis sensor histidine kinase RcsC [EC:2.7.13.3]	ko02020;ko02026	Two-component system;Biofilm formation - Escherichia coli	2.7.13.3	histidine kinase	M00474	RcsC-RcsD-RcsB (capsule synthesis) two-component regulatory system	Environmental Information Processing;Cellular Processes	Signal transduction;Cellular community - prokaryotes	-	-	-	-
YS1_S60_k97_186606_gene_6	1341	d__Bacteria	k__unclassified_d__Bacteria	p__Firmicutes	c__Bacilli	o__Lactobacillales	f__Streptococcaceae	g__Streptococcus	s__Streptococcus_thermophilus	sthe:T303_06640	K07652	two-component system, OmpR family, sensor histidine kinase VicK [EC:2.7.13.3]	ko02020	Two-component system	2.7.13.3	histidine kinase	M00459	VicK-VicR (cell wall metabolism) two-component regulatory system	Environmental Information Processing	Signal transduction	-	-	-	-
YS3_S57_k97_100038_gene_2	783	d__Bacteria	k__unclassified_d__Bacteria	p__Actinobacteria	c__Actinobacteria	o__Streptosporangiales	f__Thermomonosporaceae	g__Thermomonospora	s__Thermomonospora_curvata	tcu:Tcur_3681	K02028	polar amino acid transport system ATP-binding protein [EC:3.6.3.21]	-	-	3.6.3.21	polar-amino-acid-transporting ATPase	M00236	Putative polar amino acid transport system	-	-	-	-	-	-
Megahit_Mix_k97_317762_gene_1	417	d__Bacteria	k__unclassified_d__Bacteria	p__Proteobacteria	c__Gammaproteobacteria	o__Enterobacteriales	f__Enterobacteriaceae	g__Kluyvera	s__Kluyvera_cryocrescens	esc:Entcl_0248	K10012	undecaprenyl-phosphate 4-deoxy-4-formamido-L-arabinose transferase [EC:2.4.2.53]	ko00520;ko01503	Amino sugar and nucleotide sugar metabolism;Cationic antimicrobial peptide (CAMP) resistance	2.4.2.53	undecaprenyl-phosphate 4-deoxy-4-formamido-L-arabinose transferase	M00721;M00761	Cationic antimicrobial peptide (CAMP) resistance, arnBCADTEF operon;Undecaprenylphosphate alpha-L-Ara4N biosynthesis, UDP-GlcA => undecaprenyl phosphate alpha-L-Ara4N	Metabolism;Human Diseases	Carbohydrate metabolism;Drug resistance: Antimicrobial	-	-	-	-
YS1_S60_k97_4966_gene_5	1642	d__Bacteria	k__unclassified_d__Bacteria	p__Proteobacteria	c__Gammaproteobacteria	o__Enterobacteriales	f__Enterobacteriaceae	g__Klebsiella	s__Klebsiella_pneumoniae	kpe:KPK_0634	K07679	two-component system, NarL family, sensor histidine kinase EvgS [EC:2.7.13.3]	ko02020;ko05133	Two-component system;Pertussis	2.7.13.3	histidine kinase	M00477	EvgS-EvgA (acid and drug tolerance) two-component regulatory system	Environmental Information Processing;Human Diseases	Signal transduction;Infectious diseases: Bacterial	-	-	-	-
BS1_S62_k97_37698_gene_121	732	d__Bacteria	k__unclassified_d__Bacteria	p__Firmicutes	c__Clostridia	o__Clostridiales	f__Clostridiaceae	g__Clostridium	s__Clostridium_colicanis	cbv:U729_1171	K09697	sodium transport system ATP-binding protein [EC:3.6.3.7]	ko02010;ko02020	ABC transporters;Two-component system	3.6.3.7	Na+-exporting ATPase	M00253	Sodium transport system	Environmental Information Processing;Environmental Information Processing	Membrane transport;Signal transduction	-	-	-	-
Megahit_Mix_k97_505925_gene_1	406	d__Bacteria	k__unclassified_d__Bacteria	p__Proteobacteria	c__Gammaproteobacteria	o__Enterobacteriales	f__Enterobacteriaceae	g__Escherichia	s__Escherichia_coli	lax:APT61_19415	K00012	UDPglucose 6-dehydrogenase [EC:1.1.1.22]	ko00040;ko00053;ko00520	Pentose and glucuronate interconversions;Ascorbate and aldarate metabolism;Amino sugar and nucleotide sugar metabolism	1.1.1.22	UDP-glucose 6-dehydrogenase	M00014;M00129;M00361;M00362	Glucuronate pathway (uronate pathway);Ascorbate biosynthesis, animals, glucose-1P => ascorbate;Nucleotide sugar biosynthesis, eukaryotes;Nucleotide sugar biosynthesis, prokaryotes	Metabolism;Metabolism;Metabolism	Carbohydrate metabolism;Carbohydrate metabolism;Carbohydrate metabolism	-	-	-	-
YS2_S61_k97_644310_gene_1	816	d__Bacteria	k__unclassified_d__Bacteria	p__Proteobacteria	c__Gammaproteobacteria	o__Enterobacteriales	f__Enterobacteriaceae	g__Klebsiella	s__Klebsiella_cf._planticola_B43	kco:BWI95_10035	K09458	3-oxoacyl-[acyl-carrier-protein] synthase II [EC:2.3.1.179]	ko00061;ko00780;ko01212	Fatty acid biosynthesis;Biotin metabolism;Fatty acid metabolism	2.3.1.179	beta-ketoacyl-[acyl-carrier-protein] synthase II	M00083;M00572	Fatty acid biosynthesis, elongation;Pimeloyl-ACP biosynthesis, BioC-BioH pathway, malonyl-ACP => pimeloyl-ACP	Metabolism;Metabolism;Metabolism	Lipid metabolism;Metabolism of cofactors and vitamins;Global and overview maps	-	-	-	-
YS2_S61_k97_49567_gene_2	2337	d__Bacteria	k__unclassified_d__Bacteria	p__Proteobacteria	c__Gammaproteobacteria	o__Enterobacteriales	f__Enterobacteriaceae	g__Klebsiella	s__Klebsiella_cf._planticola_B43	kco:BWI95_07445	K07648	two-component system, OmpR family, aerobic respiration control sensor histidine kinase ArcB [EC:2.7.13.3]	ko02020;ko02026	Two-component system;Biofilm formation - Escherichia coli	2.7.13.3	histidine kinase	M00456	ArcB-ArcA (anoxic redox control) two-component regulatory system	Environmental Information Processing;Cellular Processes	Signal transduction;Cellular community - prokaryotes	-	-	-	-
YS3_S57_k97_129874_gene_1	2757	d__Bacteria	k__unclassified_d__Bacteria	p__Proteobacteria	c__unclassified_p__Proteobacteria	o__unclassified_p__Proteobacteria	f__unclassified_p__Proteobacteria	g__unclassified_p__Proteobacteria	s__unclassified_p__Proteobacteria	eoc:CE10_3210	K07678	two-component system, NarL family, sensor histidine kinase BarA [EC:2.7.13.3]	ko02020;ko02025;ko02026;ko05111	Two-component system;Biofilm formation - Pseudomonas aeruginosa;Biofilm formation - Escherichia coli;Biofilm formation - Vibrio cholerae	2.7.13.3	histidine kinase	M00475	BarA-UvrY (central carbon metabolism) two-component regulatory system	Environmental Information Processing;Cellular Processes;Cellular Processes;Cellular Processes	Signal transduction;Cellular community - prokaryotes;Cellular community - prokaryotes;Cellular community - prokaryotes	-	-	-	-
BS3_S59_k97_443836_gene_2	1167	d__Bacteria	k__unclassified_d__Bacteria	p__Firmicutes	c__Clostridia	o__Clostridiales	f__Clostridiaceae	g__Clostridium	s__Clostridium_disporicum	tur:AT726_03390	K00012	UDPglucose 6-dehydrogenase [EC:1.1.1.22]	ko00040;ko00053;ko00520	Pentose and glucuronate interconversions;Ascorbate and aldarate metabolism;Amino sugar and nucleotide sugar metabolism	1.1.1.22	UDP-glucose 6-dehydrogenase	M00014;M00129;M00361;M00362	Glucuronate pathway (uronate pathway);Ascorbate biosynthesis, animals, glucose-1P => ascorbate;Nucleotide sugar biosynthesis, eukaryotes;Nucleotide sugar biosynthesis, prokaryotes	Metabolism;Metabolism;Metabolism	Carbohydrate metabolism;Carbohydrate metabolism;Carbohydrate metabolism	-	-	-	-
YS1_S60_k97_171092_gene_3	1170	d__Bacteria	k__unclassified_d__Bacteria	p__Proteobacteria	c__Gammaproteobacteria	o__Enterobacteriales	f__Enterobacteriaceae	g__Enterobacter	s__Enterobacter_asburiae	eau:DI57_19890	K00647	3-oxoacyl-[acyl-carrier-protein] synthase I [EC:2.3.1.41]	ko00061;ko00780;ko01212	Fatty acid biosynthesis;Biotin metabolism;Fatty acid metabolism	2.3.1.41	beta-ketoacyl-[acyl-carrier-protein] synthase I	M00083;M00572	Fatty acid biosynthesis, elongation;Pimeloyl-ACP biosynthesis, BioC-BioH pathway, malonyl-ACP => pimeloyl-ACP	Metabolism;Metabolism;Metabolism	Lipid metabolism;Metabolism of cofactors and vitamins;Global and overview maps	-	-	-	-
YS2_S61_k97_529276_gene_1	1053	d__Bacteria	k__unclassified_d__Bacteria	p__Proteobacteria	c__Gammaproteobacteria	o__Pseudomonadales	f__Moraxellaceae	g__Acinetobacter	s__Acinetobacter_lwoffii	aei:AOY20_08440	K00836	diaminobutyrate-2-oxoglutarate transaminase [EC:2.6.1.76]	ko00260;ko01210;ko01230	Glycine, serine and threonine metabolism;2-Oxocarboxylic acid metabolism;Biosynthesis of amino acids	2.6.1.76	diaminobutyrate---2-oxoglutarate transaminase	M00033	Ectoine biosynthesis, aspartate => ectoine	Metabolism;Metabolism;Metabolism	Amino acid metabolism;Global and overview maps;Global and overview maps	-	-	-	-
Megahit_Mix_k97_154771_gene_1	341	d__Bacteria	k__unclassified_d__Bacteria	p__Proteobacteria	c__Gammaproteobacteria	o__Enterobacteriales	f__Enterobacteriaceae	g__Escherichia	s__unclassified_g__Escherichia	ecoa:APECO78_13875	K00012	UDPglucose 6-dehydrogenase [EC:1.1.1.22]	ko00040;ko00053;ko00520	Pentose and glucuronate interconversions;Ascorbate and aldarate metabolism;Amino sugar and nucleotide sugar metabolism	1.1.1.22	UDP-glucose 6-dehydrogenase	M00014;M00129;M00361;M00362	Glucuronate pathway (uronate pathway);Ascorbate biosynthesis, animals, glucose-1P => ascorbate;Nucleotide sugar biosynthesis, eukaryotes;Nucleotide sugar biosynthesis, prokaryotes	Metabolism;Metabolism;Metabolism	Carbohydrate metabolism;Carbohydrate metabolism;Carbohydrate metabolism	-	-	-	-
BS1_S62_k97_194530_gene_2	708	d__Bacteria	k__unclassified_d__Bacteria	p__Firmicutes	c__Clostridia	o__Clostridiales	f__Clostridiaceae	g__Clostridium	s__Clostridium_perfringens	cpf:CPF_1533	K02028	polar amino acid transport system ATP-binding protein [EC:3.6.3.21]	-	-	3.6.3.21	polar-amino-acid-transporting ATPase	M00236	Putative polar amino acid transport system	-	-	-	-	-	-
YS2_S61_k97_172257_gene_6	2760	d__Bacteria	k__unclassified_d__Bacteria	p__Proteobacteria	c__Gammaproteobacteria	o__Enterobacteriales	f__Enterobacteriaceae	g__Lelliottia	s__Lelliottia_amnigena	ent:Ent638_3238	K07678	two-component system, NarL family, sensor histidine kinase BarA [EC:2.7.13.3]	ko02020;ko02025;ko02026;ko05111	Two-component system;Biofilm formation - Pseudomonas aeruginosa;Biofilm formation - Escherichia coli;Biofilm formation - Vibrio cholerae	2.7.13.3	histidine kinase	M00475	BarA-UvrY (central carbon metabolism) two-component regulatory system	Environmental Information Processing;Cellular Processes;Cellular Processes;Cellular Processes	Signal transduction;Cellular community - prokaryotes;Cellular community - prokaryotes;Cellular community - prokaryotes	-	-	-	-
BS1_S62_k97_26238_gene_2	1836	d__Bacteria	k__unclassified_d__Bacteria	p__Firmicutes	c__Bacilli	o__Lactobacillales	f__Enterococcaceae	g__Enterococcus	s__unclassified_g__Enterococcus	ehr:EHR_02295	K07652	two-component system, OmpR family, sensor histidine kinase VicK [EC:2.7.13.3]	ko02020	Two-component system	2.7.13.3	histidine kinase	M00459	VicK-VicR (cell wall metabolism) two-component regulatory system	Environmental Information Processing	Signal transduction	-	-	-	-
BS1_S62_k97_158276_gene_6	1236	d__Bacteria	k__unclassified_d__Bacteria	p__Firmicutes	c__Clostridia	o__Clostridiales	f__Peptostreptococcaceae	g__Terrisporobacter	s__Terrisporobacter_othiniensis	cbk:CLL_A1151	K09458	3-oxoacyl-[acyl-carrier-protein] synthase II [EC:2.3.1.179]	ko00061;ko00780;ko01212	Fatty acid biosynthesis;Biotin metabolism;Fatty acid metabolism	2.3.1.179	beta-ketoacyl-[acyl-carrier-protein] synthase II	M00083;M00572	Fatty acid biosynthesis, elongation;Pimeloyl-ACP biosynthesis, BioC-BioH pathway, malonyl-ACP => pimeloyl-ACP	Metabolism;Metabolism;Metabolism	Lipid metabolism;Metabolism of cofactors and vitamins;Global and overview maps	-	-	-	-
YS3_S57_k97_544471_gene_1	999	d__Bacteria	k__unclassified_d__Bacteria	p__Proteobacteria	c__Gammaproteobacteria	o__Enterobacteriales	f__Enterobacteriaceae	g__unclassified_f__Enterobacteriaceae	s__unclassified_f__Enterobacteriaceae	smw:SMWW4_v1c47420	K07640	two-component system, OmpR family, sensor histidine kinase CpxA [EC:2.7.13.3]	ko01503;ko02020	Cationic antimicrobial peptide (CAMP) resistance;Two-component system	2.7.13.3	histidine kinase	M00447;M00727;M00728	CpxA-CpxR (envelope stress response) two-component regulatory system;Cationic antimicrobial peptide (CAMP) resistance, N-acetylmuramoyl-L-alanine amidase AmiA and AmiC;Cationic antimicrobial peptide (CAMP) resistance, envelope protein folding and degrading factors DegP and DsbA	Human Diseases;Environmental Information Processing	Drug resistance: Antimicrobial;Signal transduction	-	-	-	-
BS2_S58_k97_152546_gene_1	812	d__Bacteria	k__unclassified_d__Bacteria	p__Proteobacteria	c__Gammaproteobacteria	o__Enterobacteriales	f__Enterobacteriaceae	g__Escherichia	s__Escherichia_coli	ecm:EcSMS35_1820	K00823	4-aminobutyrate aminotransferase [EC:2.6.1.19]	ko00250;ko00410;ko00640;ko00650	Alanine, aspartate and glutamate metabolism;beta-Alanine metabolism;Propanoate metabolism;Butanoate metabolism	2.6.1.19	4-aminobutyrate---2-oxoglutarate transaminase	M00027	GABA (gamma-Aminobutyrate) shunt	Metabolism;Metabolism;Metabolism;Metabolism	Amino acid metabolism;Metabolism of other amino acids;Carbohydrate metabolism;Carbohydrate metabolism	-	-	-	-
Megahit_Mix_k97_304882_gene_1	435	d__Bacteria	k__unclassified_d__Bacteria	p__Proteobacteria	c__Gammaproteobacteria	o__Enterobacteriales	f__Enterobacteriaceae	g__Leclercia	s__Leclercia_adecarboxylata	lax:APT61_07595	K07642	two-component system, OmpR family, sensor histidine kinase BaeS [EC:2.7.13.3]	ko02020	Two-component system	2.7.13.3	histidine kinase	M00450;M00645;M00646;M00648	BaeS-BaeR (envelope stress response) two-component regulatory system;Multidrug resistance, efflux pump SmeABC;Multidrug resistance, efflux pump AcrAD-TolC;Multidrug resistance, efflux pump MdtABC	Environmental Information Processing	Signal transduction	-	-	-	-
YS1_S60_k97_166271_gene_2	732	d__Bacteria	k__unclassified_d__Bacteria	p__Firmicutes	c__Clostridia	o__Clostridiales	f__Clostridiaceae	g__Clostridium	s__Clostridium_baratii	cbv:U729_1171	K09697	sodium transport system ATP-binding protein [EC:3.6.3.7]	ko02010;ko02020	ABC transporters;Two-component system	3.6.3.7	Na+-exporting ATPase	M00253	Sodium transport system	Environmental Information Processing;Environmental Information Processing	Membrane transport;Signal transduction	-	-	-	-
YS2_S61_k97_432096_gene_21	1215	d__Bacteria	k__unclassified_d__Bacteria	p__Proteobacteria	c__Gammaproteobacteria	o__Enterobacteriales	f__Enterobacteriaceae	g__Providencia	s__Providencia_rettgeri	prg:RB151_027120	K00647	3-oxoacyl-[acyl-carrier-protein] synthase I [EC:2.3.1.41]	ko00061;ko00780;ko01212	Fatty acid biosynthesis;Biotin metabolism;Fatty acid metabolism	2.3.1.41	beta-ketoacyl-[acyl-carrier-protein] synthase I	M00083;M00572	Fatty acid biosynthesis, elongation;Pimeloyl-ACP biosynthesis, BioC-BioH pathway, malonyl-ACP => pimeloyl-ACP	Metabolism;Metabolism;Metabolism	Lipid metabolism;Metabolism of cofactors and vitamins;Global and overview maps	-	-	-	-
BS1_S62_k97_24268_gene_1	921	d__Bacteria	k__unclassified_d__Bacteria	p__Firmicutes	c__Bacilli	o__Lactobacillales	f__Enterococcaceae	g__Enterococcus	s__Enterococcus_hirae	ehr:EHR_08935	K00012	UDPglucose 6-dehydrogenase [EC:1.1.1.22]	ko00040;ko00053;ko00520	Pentose and glucuronate interconversions;Ascorbate and aldarate metabolism;Amino sugar and nucleotide sugar metabolism	1.1.1.22	UDP-glucose 6-dehydrogenase	M00014;M00129;M00361;M00362	Glucuronate pathway (uronate pathway);Ascorbate biosynthesis, animals, glucose-1P => ascorbate;Nucleotide sugar biosynthesis, eukaryotes;Nucleotide sugar biosynthesis, prokaryotes	Metabolism;Metabolism;Metabolism	Carbohydrate metabolism;Carbohydrate metabolism;Carbohydrate metabolism	-	-	-	-
YS2_S61_k97_226779_gene_1	308	d__Bacteria	k__unclassified_d__Bacteria	p__Proteobacteria	c__Gammaproteobacteria	o__Pseudomonadales	f__Moraxellaceae	g__Acinetobacter	s__unclassified_g__Acinetobacter	aei:AOY20_12155	K00677	UDP-N-acetylglucosamine acyltransferase [EC:2.3.1.129]	ko00540;ko01503	Lipopolysaccharide biosynthesis;Cationic antimicrobial peptide (CAMP) resistance	2.3.1.129	acyl-[acyl-carrier-protein]---UDP-N-acetylglucosamine O-acyltransferase	M00060	Lipopolysaccharide biosynthesis, KDO2-lipid A	Metabolism;Human Diseases	Glycan biosynthesis and metabolism;Drug resistance: Antimicrobial	-	-	-	-
YS2_S61_k97_393738_gene_1	482	d__Bacteria	k__unclassified_d__Bacteria	p__Firmicutes	c__Clostridia	o__Clostridiales	f__Clostridiaceae	g__Clostridium	s__Clostridium_sp._JCC	tur:AT726_03390	K00012	UDPglucose 6-dehydrogenase [EC:1.1.1.22]	ko00040;ko00053;ko00520	Pentose and glucuronate interconversions;Ascorbate and aldarate metabolism;Amino sugar and nucleotide sugar metabolism	1.1.1.22	UDP-glucose 6-dehydrogenase	M00014;M00129;M00361;M00362	Glucuronate pathway (uronate pathway);Ascorbate biosynthesis, animals, glucose-1P => ascorbate;Nucleotide sugar biosynthesis, eukaryotes;Nucleotide sugar biosynthesis, prokaryotes	Metabolism;Metabolism;Metabolism	Carbohydrate metabolism;Carbohydrate metabolism;Carbohydrate metabolism	-	-	-	-
YS2_S61_k97_263321_gene_1	359	d__Bacteria	k__unclassified_d__Bacteria	p__Proteobacteria	c__Gammaproteobacteria	o__Enterobacteriales	f__Enterobacteriaceae	g__Escherichia	s__Escherichia_coli	eab:ECABU_c33490	K00012	UDPglucose 6-dehydrogenase [EC:1.1.1.22]	ko00040;ko00053;ko00520	Pentose and glucuronate interconversions;Ascorbate and aldarate metabolism;Amino sugar and nucleotide sugar metabolism	1.1.1.22	UDP-glucose 6-dehydrogenase	M00014;M00129;M00361;M00362	Glucuronate pathway (uronate pathway);Ascorbate biosynthesis, animals, glucose-1P => ascorbate;Nucleotide sugar biosynthesis, eukaryotes;Nucleotide sugar biosynthesis, prokaryotes	Metabolism;Metabolism;Metabolism	Carbohydrate metabolism;Carbohydrate metabolism;Carbohydrate metabolism	-	-	-	-
YS2_S61_k97_263275_gene_1	837	d__Bacteria	k__unclassified_d__Bacteria	p__Proteobacteria	c__Gammaproteobacteria	o__Enterobacteriales	f__Enterobacteriaceae	g__Chania	s__Chania_multitudinisentens	sfo:Z042_24950	K07679	two-component system, NarL family, sensor histidine kinase EvgS [EC:2.7.13.3]	ko02020;ko05133	Two-component system;Pertussis	2.7.13.3	histidine kinase	M00477	EvgS-EvgA (acid and drug tolerance) two-component regulatory system	Environmental Information Processing;Human Diseases	Signal transduction;Infectious diseases: Bacterial	-	-	-	-
YS2_S61_k97_393925_gene_1	388	d__Bacteria	k__unclassified_d__Bacteria	p__Proteobacteria	c__Gammaproteobacteria	o__Pseudomonadales	f__Moraxellaceae	g__Acinetobacter	s__Acinetobacter_johnsonii	ajo:RZ95_06390	K00677	UDP-N-acetylglucosamine acyltransferase [EC:2.3.1.129]	ko00540;ko01503	Lipopolysaccharide biosynthesis;Cationic antimicrobial peptide (CAMP) resistance	2.3.1.129	acyl-[acyl-carrier-protein]---UDP-N-acetylglucosamine O-acyltransferase	M00060	Lipopolysaccharide biosynthesis, KDO2-lipid A	Metabolism;Human Diseases	Glycan biosynthesis and metabolism;Drug resistance: Antimicrobial	-	-	-	-
Megahit_Mix_k97_615287_gene_2	468	d__Bacteria	k__unclassified_d__Bacteria	p__Proteobacteria	c__Gammaproteobacteria	o__Enterobacteriales	f__Enterobacteriaceae	g__Klebsiella	s__unclassified_g__Klebsiella	koc:AB185_27185	K03760	lipid A ethanolaminephosphotransferase [EC:2.7.8.43]	ko01503	Cationic antimicrobial peptide (CAMP) resistance	2.7.8.43	lipid A phosphoethanolamine transferase	M00722	Cationic antimicrobial peptide (CAMP) resistance, ethanolaminephosphotransferase EptA	Human Diseases	Drug resistance: Antimicrobial	-	-	-	-
Megahit_Mix_k97_501597_gene_1	592	d__Bacteria	k__unclassified_d__Bacteria	p__Proteobacteria	c__Gammaproteobacteria	o__Enterobacteriales	f__Enterobacteriaceae	g__Providencia	s__Providencia_rettgeri	prg:RB151_025550	K09458	3-oxoacyl-[acyl-carrier-protein] synthase II [EC:2.3.1.179]	ko00061;ko00780;ko01212	Fatty acid biosynthesis;Biotin metabolism;Fatty acid metabolism	2.3.1.179	beta-ketoacyl-[acyl-carrier-protein] synthase II	M00083;M00572	Fatty acid biosynthesis, elongation;Pimeloyl-ACP biosynthesis, BioC-BioH pathway, malonyl-ACP => pimeloyl-ACP	Metabolism;Metabolism;Metabolism	Lipid metabolism;Metabolism of cofactors and vitamins;Global and overview maps	-	-	-	-
YS2_S61_k97_732349_gene_1	481	d__Bacteria	k__unclassified_d__Bacteria	p__Proteobacteria	c__Gammaproteobacteria	o__Pseudomonadales	f__Moraxellaceae	g__Acinetobacter	s__Acinetobacter_sp._NCu2D-2	aci:ACIAD0072	K00012	UDPglucose 6-dehydrogenase [EC:1.1.1.22]	ko00040;ko00053;ko00520	Pentose and glucuronate interconversions;Ascorbate and aldarate metabolism;Amino sugar and nucleotide sugar metabolism	1.1.1.22	UDP-glucose 6-dehydrogenase	M00014;M00129;M00361;M00362	Glucuronate pathway (uronate pathway);Ascorbate biosynthesis, animals, glucose-1P => ascorbate;Nucleotide sugar biosynthesis, eukaryotes;Nucleotide sugar biosynthesis, prokaryotes	Metabolism;Metabolism;Metabolism	Carbohydrate metabolism;Carbohydrate metabolism;Carbohydrate metabolism	-	-	-	-
YS2_S61_k97_646378_gene_2	1236	d__Bacteria	k__unclassified_d__Bacteria	p__Firmicutes	c__Bacilli	o__Lactobacillales	f__Leuconostocaceae	g__Weissella	s__Weissella_cibaria	wcb:AO080_10025	K09458	3-oxoacyl-[acyl-carrier-protein] synthase II [EC:2.3.1.179]	ko00061;ko00780;ko01212	Fatty acid biosynthesis;Biotin metabolism;Fatty acid metabolism	2.3.1.179	beta-ketoacyl-[acyl-carrier-protein] synthase II	M00083;M00572	Fatty acid biosynthesis, elongation;Pimeloyl-ACP biosynthesis, BioC-BioH pathway, malonyl-ACP => pimeloyl-ACP	Metabolism;Metabolism;Metabolism	Lipid metabolism;Metabolism of cofactors and vitamins;Global and overview maps	-	-	-	-
BS1_S62_k97_196110_gene_1	1116	d__Bacteria	k__unclassified_d__Bacteria	p__Firmicutes	c__Clostridia	o__Clostridiales	f__Peptostreptococcaceae	g__Terrisporobacter	s__Terrisporobacter_othiniensis	csr:Cspa_c11660	K09458	3-oxoacyl-[acyl-carrier-protein] synthase II [EC:2.3.1.179]	ko00061;ko00780;ko01212	Fatty acid biosynthesis;Biotin metabolism;Fatty acid metabolism	2.3.1.179	beta-ketoacyl-[acyl-carrier-protein] synthase II	M00083;M00572	Fatty acid biosynthesis, elongation;Pimeloyl-ACP biosynthesis, BioC-BioH pathway, malonyl-ACP => pimeloyl-ACP	Metabolism;Metabolism;Metabolism	Lipid metabolism;Metabolism of cofactors and vitamins;Global and overview maps	-	-	-	-
Megahit_Mix_k97_82139_gene_1	451	d__Bacteria	k__unclassified_d__Bacteria	p__Proteobacteria	c__Alphaproteobacteria	o__Rhizobiales	f__Methylobacteriaceae	g__Methylobacterium	s__Methylobacterium_sp._Leaf361	mor:MOC_2305	K09458	3-oxoacyl-[acyl-carrier-protein] synthase II [EC:2.3.1.179]	ko00061;ko00780;ko01212	Fatty acid biosynthesis;Biotin metabolism;Fatty acid metabolism	2.3.1.179	beta-ketoacyl-[acyl-carrier-protein] synthase II	M00083;M00572	Fatty acid biosynthesis, elongation;Pimeloyl-ACP biosynthesis, BioC-BioH pathway, malonyl-ACP => pimeloyl-ACP	Metabolism;Metabolism;Metabolism	Lipid metabolism;Metabolism of cofactors and vitamins;Global and overview maps	-	-	-	-
Megahit_Mix_k97_338096_gene_1	513	d__Bacteria	k__unclassified_d__Bacteria	p__Proteobacteria	c__Gammaproteobacteria	o__Enterobacteriales	f__Enterobacteriaceae	g__Yokenella	s__Yokenella_regensburgei	enx:NI40_014740	K07642	two-component system, OmpR family, sensor histidine kinase BaeS [EC:2.7.13.3]	ko02020	Two-component system	2.7.13.3	histidine kinase	M00450;M00645;M00646;M00648	BaeS-BaeR (envelope stress response) two-component regulatory system;Multidrug resistance, efflux pump SmeABC;Multidrug resistance, efflux pump AcrAD-TolC;Multidrug resistance, efflux pump MdtABC	Environmental Information Processing	Signal transduction	-	-	-	-
YS1_S60_k97_185941_gene_1	578	d__Bacteria	k__unclassified_d__Bacteria	p__unclassified_d__Bacteria	c__unclassified_d__Bacteria	o__unclassified_d__Bacteria	f__unclassified_d__Bacteria	g__unclassified_d__Bacteria	s__uncultured_bacterium	efe:EFER_4204	K01467	beta-lactamase class C [EC:3.5.2.6]	ko01501;ko02020	beta-Lactam resistance;Two-component system	3.5.2.6	beta-lactamase	M00628	beta-Lactam resistance, AmpC system	Human Diseases;Environmental Information Processing	Drug resistance: Antimicrobial;Signal transduction	-	-	-	-
YS2_S61_k97_733111_gene_1	798	d__Bacteria	k__unclassified_d__Bacteria	p__Proteobacteria	c__Gammaproteobacteria	o__Enterobacteriales	f__Enterobacteriaceae	g__Citrobacter	s__Citrobacter_sp._MGH110	cfd:CFNIH1_15730	K07637	two-component system, OmpR family, sensor histidine kinase PhoQ [EC:2.7.13.3]	ko01503;ko02020	Cationic antimicrobial peptide (CAMP) resistance;Two-component system	2.7.13.3	histidine kinase	M00444;M00709;M00721;M00723;M00724;M00744	PhoQ-PhoP (magnesium transport) two-component regulatory system;Macrolide resistance, MacAB-TolC transporter;Cationic antimicrobial peptide (CAMP) resistance, arnBCADTEF operon;Cationic antimicrobial peptide (CAMP) resistance, ethanolaminephosphotransferase EptB;Cationic antimicrobial peptide (CAMP) resistance, palmitoyl transferase PagP;Cationic antimicrobial peptide (CAMP) resistance, protease …	Human Diseases;Environmental Information Processing	Drug resistance: Antimicrobial;Signal transduction	-	-	-	-
YS2_S61_k97_630535_gene_1	746	d__Bacteria	k__unclassified_d__Bacteria	p__Proteobacteria	c__Gammaproteobacteria	o__Pseudomonadales	f__Moraxellaceae	g__Acinetobacter	s__unclassified_g__Acinetobacter	ajo:RZ95_12860	K00823	4-aminobutyrate aminotransferase [EC:2.6.1.19]	ko00250;ko00410;ko00640;ko00650	Alanine, aspartate and glutamate metabolism;beta-Alanine metabolism;Propanoate metabolism;Butanoate metabolism	2.6.1.19	4-aminobutyrate---2-oxoglutarate transaminase	M00027	GABA (gamma-Aminobutyrate) shunt	Metabolism;Metabolism;Metabolism;Metabolism	Amino acid metabolism;Metabolism of other amino acids;Carbohydrate metabolism;Carbohydrate metabolism	-	-	-	-
BS3_S59_k97_411952_gene_14	735	d__Bacteria	k__unclassified_d__Bacteria	p__Firmicutes	c__Clostridia	o__Clostridiales	f__Clostridiaceae	g__Clostridium	s__Clostridium_sp._ND2	cac:CA_C3551	K09697	sodium transport system ATP-binding protein [EC:3.6.3.7]	ko02010;ko02020	ABC transporters;Two-component system	3.6.3.7	Na+-exporting ATPase	M00253	Sodium transport system	Environmental Information Processing;Environmental Information Processing	Membrane transport;Signal transduction	-	-	-	-
Megahit_Mix_k97_357087_gene_1	636	d__Bacteria	k__unclassified_d__Bacteria	p__Proteobacteria	c__Gammaproteobacteria	o__Enterobacteriales	f__Enterobacteriaceae	g__Hafnia	s__Hafnia_alvei	opo:DSM2777_14735	K09458	3-oxoacyl-[acyl-carrier-protein] synthase II [EC:2.3.1.179]	ko00061;ko00780;ko01212	Fatty acid biosynthesis;Biotin metabolism;Fatty acid metabolism	2.3.1.179	beta-ketoacyl-[acyl-carrier-protein] synthase II	M00083;M00572	Fatty acid biosynthesis, elongation;Pimeloyl-ACP biosynthesis, BioC-BioH pathway, malonyl-ACP => pimeloyl-ACP	Metabolism;Metabolism;Metabolism	Lipid metabolism;Metabolism of cofactors and vitamins;Global and overview maps	-	-	-	-
Megahit_Mix_k97_103577_gene_1	552	d__Bacteria	k__unclassified_d__Bacteria	p__Firmicutes	c__Bacilli	o__Lactobacillales	f__Streptococcaceae	g__Lactococcus	s__Lactococcus_garvieae	lgv:LCGL_0444	K00012	UDPglucose 6-dehydrogenase [EC:1.1.1.22]	ko00040;ko00053;ko00520	Pentose and glucuronate interconversions;Ascorbate and aldarate metabolism;Amino sugar and nucleotide sugar metabolism	1.1.1.22	UDP-glucose 6-dehydrogenase	M00014;M00129;M00361;M00362	Glucuronate pathway (uronate pathway);Ascorbate biosynthesis, animals, glucose-1P => ascorbate;Nucleotide sugar biosynthesis, eukaryotes;Nucleotide sugar biosynthesis, prokaryotes	Metabolism;Metabolism;Metabolism	Carbohydrate metabolism;Carbohydrate metabolism;Carbohydrate metabolism	-	-	-	-
BS1_S62_k97_196318_gene_1	459	d__Bacteria	k__unclassified_d__Bacteria	p__Proteobacteria	c__Betaproteobacteria	o__Burkholderiales	f__Comamonadaceae	g__Hylemonella	s__Hylemonella_gracilis	vfl:AL536_19655	K00012	UDPglucose 6-dehydrogenase [EC:1.1.1.22]	ko00040;ko00053;ko00520	Pentose and glucuronate interconversions;Ascorbate and aldarate metabolism;Amino sugar and nucleotide sugar metabolism	1.1.1.22	UDP-glucose 6-dehydrogenase	M00014;M00129;M00361;M00362	Glucuronate pathway (uronate pathway);Ascorbate biosynthesis, animals, glucose-1P => ascorbate;Nucleotide sugar biosynthesis, eukaryotes;Nucleotide sugar biosynthesis, prokaryotes	Metabolism;Metabolism;Metabolism	Carbohydrate metabolism;Carbohydrate metabolism;Carbohydrate metabolism	-	-	-	-
YS3_S57_k97_203172_gene_2	490	d__Bacteria	k__unclassified_d__Bacteria	p__Proteobacteria	c__Gammaproteobacteria	o__Enterobacteriales	f__Enterobacteriaceae	g__Serratia	s__Serratia_marcescens	sers:SERRSCBI_10750	K01467	beta-lactamase class C [EC:3.5.2.6]	ko01501;ko02020	beta-Lactam resistance;Two-component system	3.5.2.6	beta-lactamase	M00628	beta-Lactam resistance, AmpC system	Human Diseases;Environmental Information Processing	Drug resistance: Antimicrobial;Signal transduction	-	-	-	-
YS3_S57_k97_413147_gene_1	677	d__Bacteria	k__unclassified_d__Bacteria	p__Firmicutes	c__Erysipelotrichia	o__Erysipelotrichales	f__Erysipelotrichaceae	g__unclassified_f__Erysipelotrichaceae	s__[Eubacterium]_dolichum	ral:Rumal_0413	K00012	UDPglucose 6-dehydrogenase [EC:1.1.1.22]	ko00040;ko00053;ko00520	Pentose and glucuronate interconversions;Ascorbate and aldarate metabolism;Amino sugar and nucleotide sugar metabolism	1.1.1.22	UDP-glucose 6-dehydrogenase	M00014;M00129;M00361;M00362	Glucuronate pathway (uronate pathway);Ascorbate biosynthesis, animals, glucose-1P => ascorbate;Nucleotide sugar biosynthesis, eukaryotes;Nucleotide sugar biosynthesis, prokaryotes	Metabolism;Metabolism;Metabolism	Carbohydrate metabolism;Carbohydrate metabolism;Carbohydrate metabolism	-	-	-	-
YS2_S61_k97_326948_gene_1	1158	d__Bacteria	k__unclassified_d__Bacteria	p__Proteobacteria	c__Gammaproteobacteria	o__Enterobacteriales	f__Enterobacteriaceae	g__Lelliottia	s__Lelliottia_nimipressuralis	ent:Ent638_0339	K01467	beta-lactamase class C [EC:3.5.2.6]	ko01501;ko02020	beta-Lactam resistance;Two-component system	3.5.2.6	beta-lactamase	M00628	beta-Lactam resistance, AmpC system	Human Diseases;Environmental Information Processing	Drug resistance: Antimicrobial;Signal transduction	-	-	-	-
YS3_S57_k97_113089_gene_1	625	d__Bacteria	k__unclassified_d__Bacteria	p__Actinobacteria	c__Actinobacteria	o__Geodermatophilales	f__Geodermatophilaceae	g__Modestobacter	s__Modestobacter_sp._Leaf380	kal:KALB_5940	K02028	polar amino acid transport system ATP-binding protein [EC:3.6.3.21]	-	-	3.6.3.21	polar-amino-acid-transporting ATPase	M00236	Putative polar amino acid transport system	-	-	-	-	-	-
YS3_S57_k97_30018_gene_1	794	d__Bacteria	k__unclassified_d__Bacteria	p__Proteobacteria	c__Gammaproteobacteria	o__Enterobacteriales	f__Enterobacteriaceae	g__Serratia	s__Serratia_sp._SCBI	sers:SERRSCBI_05915	K07679	two-component system, NarL family, sensor histidine kinase EvgS [EC:2.7.13.3]	ko02020;ko05133	Two-component system;Pertussis	2.7.13.3	histidine kinase	M00477	EvgS-EvgA (acid and drug tolerance) two-component regulatory system	Environmental Information Processing;Human Diseases	Signal transduction;Infectious diseases: Bacterial	-	-	-	-
BS2_S58_k97_251699_gene_1	1350	d__Bacteria	k__unclassified_d__Bacteria	p__Proteobacteria	c__Gammaproteobacteria	o__Enterobacteriales	f__Enterobacteriaceae	g__Citrobacter	s__unclassified_g__Citrobacter	cif:AL515_09620	K07642	two-component system, OmpR family, sensor histidine kinase BaeS [EC:2.7.13.3]	ko02020	Two-component system	2.7.13.3	histidine kinase	M00450;M00645;M00646;M00648	BaeS-BaeR (envelope stress response) two-component regulatory system;Multidrug resistance, efflux pump SmeABC;Multidrug resistance, efflux pump AcrAD-TolC;Multidrug resistance, efflux pump MdtABC	Environmental Information Processing	Signal transduction	-	-	-	-
Megahit_Mix_k97_220414_gene_1	539	d__Bacteria	k__unclassified_d__Bacteria	p__Proteobacteria	c__Gammaproteobacteria	o__Enterobacteriales	f__Enterobacteriaceae	g__Providencia	s__Providencia_stuartii	psi:S70_06185	K00012	UDPglucose 6-dehydrogenase [EC:1.1.1.22]	ko00040;ko00053;ko00520	Pentose and glucuronate interconversions;Ascorbate and aldarate metabolism;Amino sugar and nucleotide sugar metabolism	1.1.1.22	UDP-glucose 6-dehydrogenase	M00014;M00129;M00361;M00362	Glucuronate pathway (uronate pathway);Ascorbate biosynthesis, animals, glucose-1P => ascorbate;Nucleotide sugar biosynthesis, eukaryotes;Nucleotide sugar biosynthesis, prokaryotes	Metabolism;Metabolism;Metabolism	Carbohydrate metabolism;Carbohydrate metabolism;Carbohydrate metabolism	-	-	-	-
Megahit_Mix_k97_167364_gene_1	352	d__Bacteria	k__unclassified_d__Bacteria	p__Firmicutes	c__Clostridia	o__Clostridiales	f__Peptostreptococcaceae	g__Peptoclostridium	s__[Clostridium]_sordellii	tur:AT726_03390	K00012	UDPglucose 6-dehydrogenase [EC:1.1.1.22]	ko00040;ko00053;ko00520	Pentose and glucuronate interconversions;Ascorbate and aldarate metabolism;Amino sugar and nucleotide sugar metabolism	1.1.1.22	UDP-glucose 6-dehydrogenase	M00014;M00129;M00361;M00362	Glucuronate pathway (uronate pathway);Ascorbate biosynthesis, animals, glucose-1P => ascorbate;Nucleotide sugar biosynthesis, eukaryotes;Nucleotide sugar biosynthesis, prokaryotes	Metabolism;Metabolism;Metabolism	Carbohydrate metabolism;Carbohydrate metabolism;Carbohydrate metabolism	-	-	-	-
YS2_S61_k97_301541_gene_5	2337	d__Bacteria	k__unclassified_d__Bacteria	p__Proteobacteria	c__Gammaproteobacteria	o__Enterobacteriales	f__Enterobacteriaceae	g__Yersinia	s__Yersinia_enterocolitica	yen:YE3733	K07648	two-component system, OmpR family, aerobic respiration control sensor histidine kinase ArcB [EC:2.7.13.3]	ko02020;ko02026	Two-component system;Biofilm formation - Escherichia coli	2.7.13.3	histidine kinase	M00456	ArcB-ArcA (anoxic redox control) two-component regulatory system	Environmental Information Processing;Cellular Processes	Signal transduction;Cellular community - prokaryotes	-	-	-	-
YS2_S61_k97_23049_gene_2	1254	d__Bacteria	k__unclassified_d__Bacteria	p__Proteobacteria	c__Gammaproteobacteria	o__Enterobacteriales	f__Enterobacteriaceae	g__Hafnia	s__Hafnia_alvei	opo:DSM2777_11540	K09458	3-oxoacyl-[acyl-carrier-protein] synthase II [EC:2.3.1.179]	ko00061;ko00780;ko01212	Fatty acid biosynthesis;Biotin metabolism;Fatty acid metabolism	2.3.1.179	beta-ketoacyl-[acyl-carrier-protein] synthase II	M00083;M00572	Fatty acid biosynthesis, elongation;Pimeloyl-ACP biosynthesis, BioC-BioH pathway, malonyl-ACP => pimeloyl-ACP	Metabolism;Metabolism;Metabolism	Lipid metabolism;Metabolism of cofactors and vitamins;Global and overview maps	-	-	-	-
YS1_S60_k97_106823_gene_57	1488	d__Bacteria	k__unclassified_d__Bacteria	p__Firmicutes	c__Bacilli	o__Lactobacillales	f__Lactobacillaceae	g__Lactobacillus	s__Lactobacillus_salivarius	coo:CCU_15170	K00012	UDPglucose 6-dehydrogenase [EC:1.1.1.22]	ko00040;ko00053;ko00520	Pentose and glucuronate interconversions;Ascorbate and aldarate metabolism;Amino sugar and nucleotide sugar metabolism	1.1.1.22	UDP-glucose 6-dehydrogenase	M00014;M00129;M00361;M00362	Glucuronate pathway (uronate pathway);Ascorbate biosynthesis, animals, glucose-1P => ascorbate;Nucleotide sugar biosynthesis, eukaryotes;Nucleotide sugar biosynthesis, prokaryotes	Metabolism;Metabolism;Metabolism	Carbohydrate metabolism;Carbohydrate metabolism;Carbohydrate metabolism	-	-	-	-
BS1_S62_k97_100600_gene_11	1071	d__Bacteria	k__unclassified_d__Bacteria	p__Firmicutes	c__Bacilli	o__Lactobacillales	f__Enterococcaceae	g__Enterococcus	s__Enterococcus_haemoperoxidus	ess:ATZ33_09810	K11617	two-component system, NarL family, sensor histidine kinase LiaS [EC:2.7.13.3]	ko02020	Two-component system	2.7.13.3	histidine kinase	M00481;M00754	LiaS-LiaR (cell wall stress response) two-component regulatory system;Nisin resistance, phage shock protein homolog LiaH	Environmental Information Processing	Signal transduction	-	-	-	-
Megahit_Mix_k97_321657_gene_2	492	d__Bacteria	k__unclassified_d__Bacteria	p__Firmicutes	c__Bacilli	o__Lactobacillales	f__Leuconostocaceae	g__Leuconostoc	s__Leuconostoc_lactis	llf:BCR17_01010	K00981	phosphatidate cytidylyltransferase [EC:2.7.7.41]	ko00564;ko04070	Glycerophospholipid metabolism;Phosphatidylinositol signaling system	2.7.7.41	phosphatidate cytidylyltransferase	M00093	Phosphatidylethanolamine (PE) biosynthesis, PA => PS => PE	Metabolism;Environmental Information Processing	Lipid metabolism;Signal transduction	-	-	-	-
YS2_S61_k97_319362_gene_7	1146	d__Bacteria	k__unclassified_d__Bacteria	p__Proteobacteria	c__Gammaproteobacteria	o__Enterobacteriales	f__Enterobacteriaceae	g__Hafnia	s__Hafnia_alvei	hav:AT03_18805	K07648	two-component system, OmpR family, aerobic respiration control sensor histidine kinase ArcB [EC:2.7.13.3]	ko02020;ko02026	Two-component system;Biofilm formation - Escherichia coli	2.7.13.3	histidine kinase	M00456	ArcB-ArcA (anoxic redox control) two-component regulatory system	Environmental Information Processing;Cellular Processes	Signal transduction;Cellular community - prokaryotes	-	-	-	-
YS2_S61_k97_308813_gene_13	798	d__Bacteria	k__unclassified_d__Bacteria	p__Proteobacteria	c__Gammaproteobacteria	o__Enterobacteriales	f__Enterobacteriaceae	g__Providencia	s__Providencia_rettgeri	prg:RB151_035360	K00677	UDP-N-acetylglucosamine acyltransferase [EC:2.3.1.129]	ko00540;ko01503	Lipopolysaccharide biosynthesis;Cationic antimicrobial peptide (CAMP) resistance	2.3.1.129	acyl-[acyl-carrier-protein]---UDP-N-acetylglucosamine O-acyltransferase	M00060	Lipopolysaccharide biosynthesis, KDO2-lipid A	Metabolism;Human Diseases	Glycan biosynthesis and metabolism;Drug resistance: Antimicrobial	-	-	-	-
YS2_S61_k97_313916_gene_17	2769	d__Bacteria	k__unclassified_d__Bacteria	p__Proteobacteria	c__Gammaproteobacteria	o__Enterobacteriales	f__Enterobacteriaceae	g__Cedecea	s__Cedecea_davisae	cen:LH86_01155	K07678	two-component system, NarL family, sensor histidine kinase BarA [EC:2.7.13.3]	ko02020;ko02025;ko02026;ko05111	Two-component system;Biofilm formation - Pseudomonas aeruginosa;Biofilm formation - Escherichia coli;Biofilm formation - Vibrio cholerae	2.7.13.3	histidine kinase	M00475	BarA-UvrY (central carbon metabolism) two-component regulatory system	Environmental Information Processing;Cellular Processes;Cellular Processes;Cellular Processes	Signal transduction;Cellular community - prokaryotes;Cellular community - prokaryotes;Cellular community - prokaryotes	-	-	-	-
[truncated: 64,907 more rows]

## Sheet: endoglucanase(EC3.2.1.4)
#Query	Length	Domain	Kingdom	Phylum	Class	Order	Family	Genus	Species	KEGG_Gene	KO	KO_description	KEGG_Pathway	KEGG_Path_description	KEGG_Enzyme	KEGG_En_description	KEGG_Modules	KEGG_Mo_description	KEGG_Level1	KEGG_Level2	CAZY_Family	CAZY_Class	CAZY_Cl_description	CAZY_Fa_description
[truncated: 13 more rows]
